# Supplementary material for: SOX2 Regulates Growth, Expression of Basal/Luminal Markers, and Chemotherapy Response in Urothelial Carcinoma
Source: Cells. 2025 Jun 20;14(13):949. doi: 10.3390/cells14130949 (PMC12249187; doi:10.3390/cells14130949)
Supplement: Supplementary file 1 [file cells-14-00949-s001.zip]

Archive with 2 entries (2 files):
- Supplementary/Revised Supplementary Combined.pdf
- Supplementary/Table S3.xlsx
