# Supplementary material for: SOX2 Regulates Growth, Expression of Basal/Luminal Markers, and Chemotherapy Response in Urothelial Carcinoma
Source: Cells. 2025 Jun 20;14(13):949. doi: 10.3390/cells14130949 (PMC12249187; doi:10.3390/cells14130949)
Supplement: Supplementary file 1 [file cells-14-00949-s001.zip › Supplementary/Table S3.xlsx]

## Sheet: Protein Results
Protein Annotation													Log2 VSN Normalized Exclusive Intensities										knockdown_vs_control
FastaHeaders	UniProtIds	Genes	ProteinDescriptions	FoundInDB	Organisms	CV	PEP	Cscore	UsedInNormalizationSet	UniProt ID	genesymbol	description	AsII_Con_1	AsII_Con_2	AsII_Con_3	AsII_Con_4	AsII_Con_5	AsII_SOX2_KD_1	AsII_SOX2_KD_2	AsII_SOX2_KD_3	AsII_SOX2_KD_4	AsII_SOX2_KD_5	logFC	CI.L	CI.R	average_intensity	t	B	P.Value	adj.P.Val
>sp|P40394|ADH7_HUMAN All-trans-retinol dehydrogenase [NAD(+)] ADH7 OS=Homo sapiens OX=9606 GN=ADH7 PE=1 SV=2	P40394	ADH7	All-trans-retinol dehydrogenase [NAD(+)] ADH7	True	Homo sapiens	0.616592	2.1114e-21	50.3495	False	P40394	ADH7	All-trans-retinol dehydrogenase [NAD(+)] ADH7	16.8655	16.8652	16.7985	16.8346	16.7169	15.006	14.4027	14.2338	14.1726	14.2277	-2.40759	-2.67028	-2.1449	15.866	-19.5798	17.6798	6.80005e-12	9.83457e-10
>sp|P05186|PPBT_HUMAN Alkaline phosphatase, tissue-nonspecific isozyme OS=Homo sapiens OX=9606 GN=ALPL PE=1 SV=4	P05186	ALPL	Alkaline phosphatase, tissue-nonspecific isozyme	True	Homo sapiens	0.739914	3.0228e-21	50.2484	False	P05186	ALPL	Alkaline phosphatase, tissue-nonspecific isozyme	16.7219	16.5871	16.7343	16.6656	16.5571	14.0905	14.2132	14.6679	14.1663	14.1791	-2.38981	-2.57763	-2.20199	15.4342	-27.1826	22.3509	6.35808e-14	2.41924e-11
>sp|Q14956|GPNMB_HUMAN Transmembrane glycoprotein NMB OS=Homo sapiens OX=9606 GN=GPNMB PE=1 SV=2	Q14956	GPNMB	Transmembrane glycoprotein NMB	True	Homo sapiens	0.540221	3.86589e-24	52.0977	False	Q14956	GPNMB	Transmembrane glycoprotein NMB	18.322	18.3468	18.3175	18.2852	18.4892	16.3033	15.9507	15.7779	16.0176	15.9115	-2.35992	-2.53833	-2.18152	17.4833	-28.2541	22.9327	3.49873e-14	2.41924e-11
>sp|P62633|CNBP_HUMAN CCHC-type zinc finger nucleic acid binding protein OS=Homo sapiens OX=9606 GN=CNBP PE=1 SV=1	P62633	CNBP	CCHC-type zinc finger nucleic acid binding protein	True	Homo sapiens	0.981089	6.76197e-20	49.3683	False	P62633	CNBP	CCHC-type zinc finger nucleic acid binding protein	17.2487	17.7332	17.1491	16.061	16.0394	14.0364	14.9043	14.9838	15.1512	15.03	-2.02517	-3.03377	-1.01657	15.522	-4.28958	-1.42195	0.000682147	0.00293836
>sp|Q04828|AK1C1_HUMAN Aldo-keto reductase family 1 member C1 OS=Homo sapiens OX=9606 GN=AKR1C1 PE=1 SV=1	Q04828	AKR1C1	Aldo-keto reductase family 1 member C1	True	Homo sapiens	0.927749	3.00608e-31	56.5653	False	Q04828	AKR1C1	Aldo-keto reductase family 1 member C1	18.6896	18.5469	18.5241	18.6146	18.5605	16.5639	16.8773	16.5064	16.617	16.6751	-1.9392	-2.12548	-1.75293	18.5363	-22.2404	19.5053	1.11832e-12	2.0812e-10
>sp|Q16620|NTRK2_HUMAN BDNF/NT-3 growth factors receptor OS=Homo sapiens OX=9606 GN=NTRK2 PE=1 SV=1	Q16620	NTRK2	BDNF/NT-3 growth factors receptor	True	Homo sapiens	0.683942	2.72286e-17	47.6506	False	Q16620	NTRK2	BDNF/NT-3 growth factors receptor	16.8615	16.8245	16.8918	16.9044	17.0022	15.3732	15.3219	15.0364	15.2301	15.4277	-1.61902	-1.77061	-1.46743	16.6247	-22.8125	19.9039	7.50338e-13	1.55025e-10
>sp|P47929|LEG7_HUMAN Galectin-7 OS=Homo sapiens OX=9606 GN=LGALS7 PE=1 SV=2	P47929	LGALS7	Galectin-7	True	Homo sapiens	0.472623	8.09909e-26	53.1472	False	P47929	LGALS7	Galectin-7	19.3362	19.378	19.3662	19.2347	19.3324	17.7512	17.8398	18.0931	17.5693	17.6171	-1.55539	-1.73114	-1.37963	18.365	-18.9027	17.2054	1.08077e-11	1.22593e-09
>sp|P30838|AL3A1_HUMAN Aldehyde dehydrogenase, dimeric NADP-preferring OS=Homo sapiens OX=9606 GN=ALDH3A1 PE=1 SV=3	P30838	ALDH3A1	Aldehyde dehydrogenase, dimeric NADP-preferring	True	Homo sapiens	0.377061	1.96125e-21	50.3703	False	P30838	ALDH3A1	Aldehyde dehydrogenase, dimeric NADP-preferring	21.4079	21.3522	21.3309	21.3604	21.3686	19.873	19.7879	19.7941	19.8738	19.8146	-1.53532	-1.65981	-1.41083	20.6149	-26.3428	21.9491	9.56703e-14	2.91291e-11
>sp|P20591|MX1_HUMAN Interferon-induced GTP-binding protein Mx1 OS=Homo sapiens OX=9606 GN=MX1 PE=1 SV=4	P20591	MX1	Interferon-induced GTP-binding protein Mx1	True	Homo sapiens	0.802885	3.3324e-33	57.7956	False	P20591	MX1	Interferon-induced GTP-binding protein Mx1	19.5018	19.329	19.4337	19.3531	19.2532	17.8943	17.9511	17.8517	17.7472	17.8853	-1.50825	-1.68506	-1.33145	17.5962	-18.2215	16.6774	1.81219e-11	1.87205e-09
>sp|P48506|GSH1_HUMAN Glutamate--cysteine ligase catalytic subunit OS=Homo sapiens OX=9606 GN=GCLC PE=1 SV=2	P48506	GCLC	Glutamate--cysteine ligase catalytic subunit	True	Homo sapiens	0.660749	2.80585e-23	51.5539	False	P48506	GCLC	Glutamate--cysteine ligase catalytic subunit	17.0505	17.1691	17.1401	17.1281	17.216	15.7749	15.5966	15.6143	15.6963	15.7795	-1.44844	-1.563	-1.33388	16.9525	-27.0067	22.3	6.69108e-14	2.41924e-11
>sp|P09234|RU1C_HUMAN U1 small nuclear ribonucleoprotein C OS=Homo sapiens OX=9606 GN=SNRPC PE=1 SV=1	P09234	SNRPC	U1 small nuclear ribonucleoprotein C	True	Homo sapiens	0.69253	2.29939e-28	54.7484	False	P09234	SNRPC	U1 small nuclear ribonucleoprotein C	20.0621	21.0499	19.9969	19.5933	18.9591	18.2255	18.6919	18.6684	18.3902	18.6113	-1.41481	-2.28307	-0.546547	18.9786	-3.48113	-3.06399	0.00346687	0.0111919
>sp|P07919|QCR6_HUMAN Cytochrome b-c1 complex subunit 6, mitochondrial OS=Homo sapiens OX=9606 GN=UQCRH PE=1 SV=2	P07919	UQCRH	Cytochrome b-c1 complex subunit 6, mitochondrial	True	Homo sapiens	1.34766	3.20728e-22	50.8779	False	P07919	UQCRH	Cytochrome b-c1 complex subunit 6, mitochondrial	17.1005	18.3586	15.9963	15.6361	15.7172	15.0426	15.1503	15.6669	15.2116	14.7176	-1.40396	-2.28897	-0.518936	15.5861	-3.38901	-3.25044	0.00417903	0.0130187
>sp|P19012|K1C15_HUMAN Keratin, type I cytoskeletal 15 OS=Homo sapiens OX=9606 GN=KRT15 PE=1 SV=3	P19012	KRT15	Keratin, type I cytoskeletal 15	True	Homo sapiens	0.63028	1.13525e-21	50.524	False	P19012	KRT15	Keratin, type I cytoskeletal 15	17.3937	17.6507	17.2269	16.6371	17.6852	15.9077	15.96	15.8243	15.7577	16.1406	-1.40064	-1.82039	-0.980881	16.3118	-7.12858	3.8883	4.00555e-06	4.044e-05
>sp|Q96LT9|RNPC3_HUMAN RNA-binding region-containing protein 3 OS=Homo sapiens OX=9606 GN=RNPC3 PE=1 SV=1	Q96LT9	RNPC3	RNA-binding region-containing protein 3	True	Homo sapiens	0.638585	5.36722e-09	41.3471	False	Q96LT9	RNPC3	RNA-binding region-containing protein 3	15.2474	16.1231	16.137	15.5137	16.0733	14.5904	14.6939	14.6771	13.9677	14.2328	-1.3865	-1.86353	-0.909474	15.1402	-6.20938	2.27981	1.87859e-05	0.000149898
>sp|P52895|AK1C2_HUMAN Aldo-keto reductase family 1 member C2 OS=Homo sapiens OX=9606 GN=AKR1C2 PE=1 SV=3	P52895	AKR1C2	Aldo-keto reductase family 1 member C2	True	Homo sapiens	1.04891	5.85948e-19	48.7531	False	P52895	AKR1C2	Aldo-keto reductase family 1 member C2	16.111	16.0663	15.716	15.8748	15.8264	14.5421	14.2136	14.5914	14.8771	14.5783	-1.35837	-1.57358	-1.14315	16.2089	-13.4838	12.3497	1.20513e-09	5.66804e-08
>sp|Q01469|FABP5_HUMAN Fatty acid-binding protein 5 OS=Homo sapiens OX=9606 GN=FABP5 PE=1 SV=3	Q01469	FABP5	Fatty acid-binding protein 5	True	Homo sapiens	0.41245	2.06188e-30	56.0477	False	Q01469	FABP5	Fatty acid-binding protein 5	17.4267	17.8061	17.7798	17.518	17.4042	15.8193	16.4506	15.9819	16.436	16.6134	-1.3267	-1.64751	-1.00588	16.8386	-8.83468	6.57995	3.04155e-07	5.04166e-06
>sp|P09238|MMP10_HUMAN Stromelysin-2 OS=Homo sapiens OX=9606 GN=MMP10 PE=1 SV=1	P09238	MMP10	Stromelysin-2	True	Homo sapiens	0.698909	1.36724e-21	50.4718	False	P09238	MMP10	Stromelysin-2	16.5492	16.6281	16.5872	16.7198	16.4867	15.1326	15.3154	15.3223	15.2913	15.3911	-1.30367	-1.41627	-1.19107	15.5171	-24.7299	21.0542	2.36736e-13	6.84758e-11
>sp|P35908|K22E_HUMAN Keratin, type II cytoskeletal 2 epidermal OS=Homo sapiens OX=9606 GN=KRT2 PE=1 SV=2	P35908	KRT2	Keratin, type II cytoskeletal 2 epidermal	True	Homo sapiens	1.25071	1.56982e-25	52.9681	False	P35908	KRT2	Keratin, type II cytoskeletal 2 epidermal	20.5202	16.6556	17.9446	18.2893	16.8763	16.7337	18.0784	16.4004	16.5009	16.1067	-1.29318	-2.73473	0.14837	17.3305	-1.91647	-6.02035	0.0750719	0.139107
>sp|P50151|GBG10_HUMAN Guanine nucleotide-binding protein G(I)/G(S)/G(O) subunit gamma-10 OS=Homo sapiens OX=9606 GN=GNG10 PE=1 SV=1	P50151	GNG10	Guanine nucleotide-binding protein G(I)/G(S)/G(O) subunit gamma-10	True	Homo sapiens	0.463509	2.08558e-24	52.2661	False	P50151	GNG10	Guanine nucleotide-binding protein G(I)/G(S)/G(O) subunit gamma-10	16.9393	18.4094	18.4845	17.7548	17.7877	17.1411	16.9724	17.1172	16.8533	14.9262	-1.27309	-2.13343	-0.412743	17.2118	-3.16125	-3.70859	0.00663079	0.0192566
>sp|Q53G44|IF44L_HUMAN Interferon-induced protein 44-like OS=Homo sapiens OX=9606 GN=IFI44L PE=1 SV=3	Q53G44	IFI44L	Interferon-induced protein 44-like	True	Homo sapiens	0.738667	9.29394e-16	46.6135	False	Q53G44	IFI44L	Interferon-induced protein 44-like	15.5605	15.5504	15.5104	15.2835	15.4907	14.3097	14.2214	14.1144	14.269	14.136	-1.26898	-1.40724	-1.13072	14.8446	-20.2841	13.275	7.54013e-10	3.83896e-08
>sp|Q96QD9|UIF_HUMAN UAP56-interacting factor OS=Homo sapiens OX=9606 GN=FYTTD1 PE=1 SV=3	Q96QD9	FYTTD1	UAP56-interacting factor	True	Homo sapiens	0.500409	9.11382e-27	53.7395	False	Q96QD9	FYTTD1	UAP56-interacting factor	16.8102	16.2145	17.0064	16.1475	16.4927	15.9523	16.0719	14.7455	14.4227	15.2215	-1.25149	-2.0329	-0.470082	15.8573	-3.42154	-3.18466	0.00391219	0.0123335
>sp|O00767|SCD_HUMAN Stearoyl-CoA desaturase OS=Homo sapiens OX=9606 GN=SCD PE=1 SV=2	O00767	SCD	Stearoyl-CoA desaturase	True	Homo sapiens	0.453036	4.0053e-31	56.4886	False	O00767	SCD	Stearoyl-CoA desaturase	17.5292	17.5804	17.7811	17.5969	17.9092	16.5879	16.477	16.1663	16.5836	16.5304	-1.21027	-1.40135	-1.01919	17.3613	-13.5314	12.3995	1.14878e-09	5.5237e-08
>sp|P35052|GPC1_HUMAN Glypican-1 OS=Homo sapiens OX=9606 GN=GPC1 PE=1 SV=2	P35052	GPC1	Glypican-1	True	Homo sapiens	0.425108	1.83427e-30	56.0794	False	P35052	GPC1	Glypican-1	19.4847	19.5923	19.6558	19.6299	19.4991	18.3118	18.3205	18.3804	18.3753	18.4537	-1.20402	-1.30916	-1.09887	18.6902	-24.4594	20.8979	2.77104e-13	7.63355e-11
>sp|P04259|K2C6B_HUMAN Keratin, type II cytoskeletal 6B OS=Homo sapiens OX=9606 GN=KRT6B PE=1 SV=5	P04259	KRT6B	Keratin, type II cytoskeletal 6B	True	Homo sapiens	0.487701	1.4989e-27	54.2322	False	P04259	KRT6B	Keratin, type II cytoskeletal 6B	16.1661	16.1677	16.0588	16.7822	16.3967	15.3807	15.4273	15.0235	14.5603	15.2095	-1.19405	-1.65833	-0.729781	15.854	-5.49444	0.950772	6.77186e-05	0.000425355
>sp|P50895|BCAM_HUMAN Basal cell adhesion molecule OS=Homo sapiens OX=9606 GN=BCAM PE=1 SV=2	P50895	BCAM	Basal cell adhesion molecule	True	Homo sapiens	0.315077	9.06058e-26	53.1169	False	P50895	BCAM	Basal cell adhesion molecule	21.214	21.2809	21.1592	21.3592	21.2404	20.0712	20.0645	20.0234	20.1282	20.1182	-1.16963	-1.26123	-1.07803	20.6217	-27.2734	22.4383	5.80948e-14	2.41924e-11
>sp|P13164|IFM1_HUMAN Interferon-induced transmembrane protein 1 OS=Homo sapiens OX=9606 GN=IFITM1 PE=1 SV=3	P13164	IFITM1	Interferon-induced transmembrane protein 1	True	Homo sapiens	0.588594	2.0905e-12	44.2089	False	P13164	IFITM1	Interferon-induced transmembrane protein 1	18.712	18.7286	18.394	19.0383	18.7122	17.682	17.6052	17.3269	17.6089	17.5309	-1.16624	-1.4025	-0.929987	17.6012	-10.5457	8.9375	3.18588e-08	7.94409e-07
>sp|P29966|MARCS_HUMAN Myristoylated alanine-rich C-kinase substrate OS=Homo sapiens OX=9606 GN=MARCKS PE=1 SV=4	P29966	MARCKS	Myristoylated alanine-rich C-kinase substrate	True	Homo sapiens	0.379112	1.48094e-27	54.2355	False	P29966	MARCKS	Myristoylated alanine-rich C-kinase substrate	19.7345	19.6412	20.2788	20.128	19.7569	18.6127	19.1909	18.5974	19.0254	18.3593	-1.15074	-1.53518	-0.766292	19.4751	-6.39462	2.61313	1.36313e-05	0.000115967
>sp|P13645|K1C10_HUMAN Keratin, type I cytoskeletal 10 OS=Homo sapiens OX=9606 GN=KRT10 PE=1 SV=6	P13645	KRT10	Keratin, type I cytoskeletal 10	True	Homo sapiens	0.880045	1.03703e-30	56.2333	False	P13645	KRT10	Keratin, type I cytoskeletal 10	20.1253	17.0226	18.645	18.6698	17.1649	17.286	18.7768	16.91	16.766	16.1516	-1.14744	-2.67231	0.377422	17.7606	-1.60758	-6.49845	0.129311	0.214284
>sp|Q8IVF2|AHNK2_HUMAN Protein AHNAK2 OS=Homo sapiens OX=9606 GN=AHNAK2 PE=1 SV=2	Q8IVF2	AHNAK2	Protein AHNAK2	True	Homo sapiens	0.31459	5.1901e-33	57.669	False	Q8IVF2	AHNAK2	Protein AHNAK2	19.0926	19.2878	19.2869	19.3914	19.3061	18.1293	18.1839	18.1037	18.12	18.1616	-1.13326	-1.23393	-1.03259	18.7276	-24.0456	20.6551	3.53731e-13	8.25392e-11
>sp|P23471|PTPRZ_HUMAN Receptor-type tyrosine-protein phosphatase zeta OS=Homo sapiens OX=9606 GN=PTPRZ1 PE=1 SV=4	P23471	PTPRZ1	Receptor-type tyrosine-protein phosphatase zeta	True	Homo sapiens	0.584774	4.53676e-19	48.8261	False	P23471	PTPRZ1	Receptor-type tyrosine-protein phosphatase zeta	16.387	16.263	16.2731	16.3463	16.2988	15.2399	15.2281	14.9295	15.3841	15.2109	-1.11514	-1.27282	-0.957464	15.415	-15.1063	13.9878	2.47503e-10	1.55631e-08
>sp|P12277|KCRB_HUMAN Creatine kinase B-type OS=Homo sapiens OX=9606 GN=CKB PE=1 SV=1	P12277	CKB	Creatine kinase B-type	True	Homo sapiens	0.30388	1.36204e-27	54.2584	False	P12277	CKB	Creatine kinase B-type	20.347	20.2771	20.37	20.1487	20.2645	19.1629	19.2393	19.111	19.134	19.2012	-1.11178	-1.21905	-1.00451	19.6499	-22.1377	19.4742	1.15123e-12	2.0812e-10
>sp|Q14512|FGFP1_HUMAN Fibroblast growth factor-binding protein 1 OS=Homo sapiens OX=9606 GN=FGFBP1 PE=1 SV=1	Q14512	FGFBP1	Fibroblast growth factor-binding protein 1	True	Homo sapiens	0.870532	4.06152e-29	55.2288	False	Q14512	FGFBP1	Fibroblast growth factor-binding protein 1	16.7751	16.9667	16.7123	16.5764	16.6333	15.4378	15.5448	15.5713	15.813	15.8147	-1.09646	-1.27253	-0.920386	16.9611	-13.3015	12.1799	1.41551e-09	6.4478e-08
>sp|P48651|PTSS1_HUMAN Phosphatidylserine synthase 1 OS=Homo sapiens OX=9606 GN=PTDSS1 PE=1 SV=1	P48651	PTDSS1	Phosphatidylserine synthase 1	True	Homo sapiens	0.306602	3.412e-15	46.2228	False	P48651	PTDSS1	Phosphatidylserine synthase 1	18.7487	18.8321	18.5499	18.7378	18.5145	17.2778	17.5258	17.8445	17.8248	17.6039	-1.06125	-1.29281	-0.829678	18.2	-9.79064	7.93558	8.31283e-08	1.71353e-06
>sp|P61513|RL37A_HUMAN Large ribosomal subunit protein eL43 OS=Homo sapiens OX=9606 GN=RPL37A PE=1 SV=2	P61513	RPL37A	Large ribosomal subunit protein eL43	True	Homo sapiens	0.613738	9.12863e-25	52.4908	False	P61513	RPL37A	Large ribosomal subunit protein eL43	17.88	18.6955	17.9947	17.3787	16.918	16.1968	16.2813	17.5445	16.8797	16.8091	-1.0311	-1.97991	-0.0822981	17.0038	-2.32166	-5.32124	0.0351455	0.0763487
>sp|Q9H3D4|P63_HUMAN Tumor protein 63 OS=Homo sapiens OX=9606 GN=TP63 PE=1 SV=1	Q9H3D4	TP63	Tumor protein 63	True	Homo sapiens	0.3155	1.00179e-18	48.5999	False	Q9H3D4	TP63	Tumor protein 63	18.7806	18.8666	18.8684	18.9384	18.9595	17.8018	17.8362	17.8804	17.8753	17.8777	-1.02842	-1.1188	-0.93804	18.4926	-24.3049	20.8077	3.03412e-13	7.97835e-11
>sp|P05161|ISG15_HUMAN Ubiquitin-like protein ISG15 OS=Homo sapiens OX=9606 GN=ISG15 PE=1 SV=5	P05161	ISG15	Ubiquitin-like protein ISG15	True	Homo sapiens	0.622198	3.04884e-22	50.8921	False	P05161	ISG15	Ubiquitin-like protein ISG15	18.4274	18.3696	18.1469	18.3551	18.2475	17.4421	17.1895	17.2818	17.2574	17.2828	-1.01859	-1.16407	-0.873099	17.0871	-14.9545	13.8435	2.84548e-10	1.75118e-08
>sp|Q6P6C2|ALKB5_HUMAN RNA demethylase ALKBH5 OS=Homo sapiens OX=9606 GN=ALKBH5 PE=1 SV=2	Q6P6C2	ALKBH5	RNA demethylase ALKBH5	True	Homo sapiens	0.539555	3.22659e-16	46.9276	False	Q6P6C2	ALKBH5	RNA demethylase ALKBH5	15.3958	15.7451	15.5963	15.3415	15.2989	14.0758	14.3188	15.2289	14.2644	14.4286	-1.01225	-1.39964	-0.624859	14.878	-5.58227	1.11758	5.76321e-05	0.0003721
>sp|Q9UII4|HERC5_HUMAN E3 ISG15--protein ligase HERC5 OS=Homo sapiens OX=9606 GN=HERC5 PE=1 SV=2	Q9UII4	HERC5	E3 ISG15--protein ligase HERC5	True	Homo sapiens	0.557116	4.88591e-12	43.9275	False	Q9UII4	HERC5	E3 ISG15--protein ligase HERC5	15.8282	15.7053	15.7611	15.7239	15.6988	15.0991	14.6657	14.5211	14.5059	14.8908	-1.00697	-1.24037	-0.773564	15.1438	-9.53792	5.26302	1.55806e-06	1.9342e-05
>sp|Q86UU0|BCL9L_HUMAN B-cell CLL/lymphoma 9-like protein OS=Homo sapiens OX=9606 GN=BCL9L PE=1 SV=1	Q86UU0	BCL9L	B-cell CLL/lymphoma 9-like protein	True	Homo sapiens	0.595535	2.34478e-33	57.8976	False	Q86UU0	BCL9L	B-cell CLL/lymphoma 9-like protein	15.8197	16.4859	15.2176	16.1516	15.0577	15.1484	14.7287	15.3745	14.811	13.7756	-0.978844	-1.69184	-0.265847	15.303	-2.93291	-4.16175	0.0105129	0.0281691
>sp|P23921|RIR1_HUMAN Ribonucleoside-diphosphate reductase large subunit OS=Homo sapiens OX=9606 GN=RRM1 PE=1 SV=1	P23921	RRM1	Ribonucleoside-diphosphate reductase large subunit	True	Homo sapiens	0.440941	5.87185e-31	56.3862	False	P23921	RRM1	Ribonucleoside-diphosphate reductase large subunit	16.663	16.5803	16.5862	16.6487	16.5792	15.5186	15.6509	15.6039	15.6637	15.7426	-0.975578	-1.15808	-0.793075	16.3706	-11.4198	10.0302	1.11806e-08	3.43485e-07
>sp|P35573|GDE_HUMAN Glycogen debranching enzyme OS=Homo sapiens OX=9606 GN=AGL PE=1 SV=3	P35573	AGL	Glycogen debranching enzyme	True	Homo sapiens	0.315237	4.23493e-29	55.2172	False	P35573	AGL	Glycogen debranching enzyme	16.6552	16.5466	16.6437	16.5908	16.4978	15.5393	15.7248	15.3338	15.7021	15.7869	-0.96942	-1.1382	-0.800639	16.0413	-12.2684	11.0437	4.21917e-09	1.51602e-07
>sp|Q96EX1|SIM12_HUMAN Small integral membrane protein 12 OS=Homo sapiens OX=9606 GN=SMIM12 PE=1 SV=3	Q96EX1	SMIM12	Small integral membrane protein 12	True	Homo sapiens	0.379333	5.56972e-18	48.1084	False	Q96EX1	SMIM12	Small integral membrane protein 12	17.5679	17.5596	17.2091	17.1075	17.0726	16.5825	15.8116	16.5841	16.6927	16.0039	-0.968357	-1.32443	-0.612285	16.9653	-5.80993	1.54543	3.81256e-05	0.000265132
>sp|Q8TCB0|IFI44_HUMAN Interferon-induced protein 44 OS=Homo sapiens OX=9606 GN=IFI44 PE=1 SV=2	Q8TCB0	IFI44	Interferon-induced protein 44	True	Homo sapiens	0.623837	2.69618e-24	52.1961	False	Q8TCB0	IFI44	Interferon-induced protein 44	15.9867	16.0314	15.7148	15.8613	15.8966	15.0739	14.8332	14.9539	14.8614	14.9616	-0.961342	-1.11034	-0.812343	15.1739	-14.1057	10.3484	1.12219e-08	3.43485e-07
>sp|P04264|K2C1_HUMAN Keratin, type II cytoskeletal 1 OS=Homo sapiens OX=9606 GN=KRT1 PE=1 SV=6	P04264	KRT1	Keratin, type II cytoskeletal 1	True	Homo sapiens	2.13267	7.35668e-26	53.1733	False	P04264	KRT1	Keratin, type II cytoskeletal 1	19.9408	18.8588	19.7144	19.7105	19.0989	18.7929	20.3828	17.7651	18.2352	17.3603	-0.957428	-2.96554	1.05069	19.2557	-1.01857	-7.23278	0.324974	0.442574
>sp|P37268|FDFT_HUMAN Squalene synthase OS=Homo sapiens OX=9606 GN=FDFT1 PE=1 SV=1	P37268	FDFT1	Squalene synthase	True	Homo sapiens	0.437791	1.78963e-24	52.3077	False	P37268	FDFT1	Squalene synthase	18.4946	18.6321	18.6029	18.6089	18.557	17.5707	17.5179	17.7173	17.7088	17.6064	-0.954857	-1.07575	-0.833969	18.3975	-16.8714	15.5709	5.33078e-11	4.60277e-09
>sp|Q3SY84|K2C71_HUMAN Keratin, type II cytoskeletal 71 OS=Homo sapiens OX=9606 GN=KRT71 PE=1 SV=3	Q3SY84	KRT71	Keratin, type II cytoskeletal 71	True	Homo sapiens	0.752817	1.52109e-10	42.7265	False	Q3SY84	KRT71	Keratin, type II cytoskeletal 71	16.7314	15.4214	15.8054	15.7283	15.1566	14.6707	15.4887	14.5339	14.5683	NA	-0.953212	-2.01436	0.107935	15.3651	-1.93175	-5.94234	0.0744735	0.138397
>sp|Q8ND56|LS14A_HUMAN Protein LSM14 homolog A OS=Homo sapiens OX=9606 GN=LSM14A PE=1 SV=3	Q8ND56	LSM14A	Protein LSM14 homolog A	True	Homo sapiens	0.436782	3.97144e-16	46.8662	False	Q8ND56	LSM14A	Protein LSM14 homolog A	15.2011	15.7986	15.8462	15.652	15.9176	15.0634	14.4802	14.2836	14.78	15.0921	-0.943249	-1.28387	-0.602627	15.2019	-5.91599	1.74246	3.15264e-05	0.000227124
>sp|P42766|RL35_HUMAN Large ribosomal subunit protein uL29 OS=Homo sapiens OX=9606 GN=RPL35 PE=1 SV=2	P42766	RPL35	Large ribosomal subunit protein uL29	True	Homo sapiens	0.827217	1.89444e-15	46.4002	False	P42766	RPL35	Large ribosomal subunit protein uL29	17.3706	16.2164	17.9142	15.716	17.5563	16.0772	17.4479	17.751	14.8402	13.9978	-0.931887	-2.35427	0.490494	16.086	-1.39965	-6.787	0.182485	0.278102
>sp|P49207|RL34_HUMAN Large ribosomal subunit protein eL34 OS=Homo sapiens OX=9606 GN=RPL34 PE=1 SV=3	P49207	RPL34	Large ribosomal subunit protein eL34	True	Homo sapiens	0.457846	3.60258e-16	46.895	False	P49207	RPL34	Large ribosomal subunit protein eL34	19.2835	19.0223	19.32	18.9616	19.3467	18.7073	18.7387	19.1728	18.5466	16.1123	-0.931299	-2.16194	0.299344	18.3692	-1.6167	-6.48514	0.127318	0.211404
>sp|P36639|8ODP_HUMAN Oxidized purine nucleoside triphosphate hydrolase OS=Homo sapiens OX=9606 GN=NUDT1 PE=1 SV=4	P36639	NUDT1	Oxidized purine nucleoside triphosphate hydrolase	True	Homo sapiens	0.449912	1.26515e-30	56.1798	False	P36639	NUDT1	Oxidized purine nucleoside triphosphate hydrolase	16.5675	16.5	16.7744	16.308	16.7794	15.955	15.96	16.0188	15.6585	14.7043	-0.926547	-1.50198	-0.351118	15.913	-3.43992	-3.14746	0.00376905	0.0119802
>sp|Q9Y2T3|GUAD_HUMAN Guanine deaminase OS=Homo sapiens OX=9606 GN=GDA PE=1 SV=1	Q9Y2T3	GDA	Guanine deaminase	True	Homo sapiens	0.461079	1.26577e-16	47.203	False	Q9Y2T3	GDA	Guanine deaminase	15.6423	15.7688	15.3902	15.4406	15.5164	14.6742	14.4872	14.6774	14.7082	14.6401	-0.914223	-1.06367	-0.764773	15.0336	-13.0664	11.9282	1.80327e-09	7.84353e-08
>sp|O60245|PCDH7_HUMAN Protocadherin-7 OS=Homo sapiens OX=9606 GN=PCDH7 PE=1 SV=2	O60245	PCDH7	Protocadherin-7	True	Homo sapiens	0.321356	7.67754e-26	53.1617	False	O60245	PCDH7	Protocadherin-7	17.0257	17.1028	16.984	17.1402	17.0722	16.1263	16.1155	16.1373	16.2281	16.1732	-0.908912	-1.01406	-0.803759	16.4788	-18.463	16.8668	1.50576e-11	1.61311e-09
>sp|Q9UBM7|DHCR7_HUMAN 7-dehydrocholesterol reductase OS=Homo sapiens OX=9606 GN=DHCR7 PE=1 SV=1	Q9UBM7	DHCR7	7-dehydrocholesterol reductase	True	Homo sapiens	0.500485	2.01205e-23	51.6455	False	Q9UBM7	DHCR7	7-dehydrocholesterol reductase	19.4568	19.4921	19.4078	19.271	19.4516	18.569	18.4691	18.6606	18.4304	18.4349	-0.903093	-1.02935	-0.776838	19.3436	-15.2786	14.1498	2.11599e-10	1.36011e-08
>sp|P49459|UBE2A_HUMAN Ubiquitin-conjugating enzyme E2 A OS=Homo sapiens OX=9606 GN=UBE2A PE=1 SV=2	P49459	UBE2A	Ubiquitin-conjugating enzyme E2 A	True	Homo sapiens	0.318321	2.90909e-17	47.6315	False	P49459	UBE2A	Ubiquitin-conjugating enzyme E2 A	17.2247	17.2511	17.5296	17.4221	17.0381	17.2096	16.7485	17.1008	14.4317	16.4842	-0.898148	-1.7169	-0.0793981	16.7755	-2.34352	-5.28162	0.0336959	0.0736699
>sp|P31321|KAP1_HUMAN cAMP-dependent protein kinase type I-beta regulatory subunit OS=Homo sapiens OX=9606 GN=PRKAR1B PE=1 SV=4	P31321	PRKAR1B	cAMP-dependent protein kinase type I-beta regulatory subunit	True	Homo sapiens	0.393591	8.18707e-31	56.2969	False	P31321	PRKAR1B	cAMP-dependent protein kinase type I-beta regulatory subunit	16.2743	16.2852	15.9747	15.9003	15.9318	15.1678	15.2798	15.2842	15.7311	14.414	-0.89788	-1.29501	-0.500754	15.8003	-4.83017	-0.339956	0.000236915	0.00121565
>sp|Q14534|ERG1_HUMAN Squalene monooxygenase OS=Homo sapiens OX=9606 GN=SQLE PE=1 SV=3	Q14534	SQLE	Squalene monooxygenase	True	Homo sapiens	0.597454	2.70952e-25	52.8203	False	Q14534	SQLE	Squalene monooxygenase	15.8505	15.6175	15.6964	15.8625	15.5968	14.9301	14.8843	14.779	14.7374	14.8456	-0.889452	-1.02689	-0.752014	15.6453	-13.8233	12.7244	8.37921e-10	4.14305e-08
>sp|P09914|IFIT1_HUMAN Interferon-induced protein with tetratricopeptide repeats 1 OS=Homo sapiens OX=9606 GN=IFIT1 PE=1 SV=2	P09914	IFIT1	Interferon-induced protein with tetratricopeptide repeats 1	True	Homo sapiens	0.654041	1.80379e-24	52.3056	False	P09914	IFIT1	Interferon-induced protein with tetratricopeptide repeats 1	16.6955	16.5773	16.4941	16.5262	16.3931	15.6758	15.5636	15.5547	15.8265	15.6463	-0.88385	-1.02913	-0.738567	15.5694	-13.0802	11.1507	4.18382e-09	1.51271e-07
>sp|Q8IZJ1|UNC5B_HUMAN Netrin receptor UNC5B OS=Homo sapiens OX=9606 GN=UNC5B PE=1 SV=2	Q8IZJ1	UNC5B	Netrin receptor UNC5B	True	Homo sapiens	0.429803	6.33165e-13	44.5972	False	Q8IZJ1	UNC5B	Netrin receptor UNC5B	15.1831	15.2653	15.1377	15.2323	15.1757	14.4115	14.2893	14.2652	14.3953	14.2223	-0.882098	-1.00348	-0.760717	14.7555	-15.5226	14.3764	1.69928e-10	1.14306e-08
>sp|Q8IYD1|ERF3B_HUMAN Eukaryotic peptide chain release factor GTP-binding subunit ERF3B OS=Homo sapiens OX=9606 GN=GSPT2 PE=1 SV=2	Q8IYD1	GSPT2	Eukaryotic peptide chain release factor GTP-binding subunit ERF3B	True	Homo sapiens	0.549911	2.60632e-19	48.9842	False	Q8IYD1	GSPT2	Eukaryotic peptide chain release factor GTP-binding subunit ERF3B	16.7032	15.4494	16.2706	16.2325	16.106	15.4131	15.3303	15.2138	15.0799	15.3564	-0.873642	-1.3654	-0.381886	15.9813	-3.79539	-2.42532	0.00183521	0.00666459
>sp|P20933|ASPG_HUMAN N(4)-(beta-N-acetylglucosaminyl)-L-asparaginase OS=Homo sapiens OX=9606 GN=AGA PE=1 SV=2	P20933	AGA	N(4)-(beta-N-acetylglucosaminyl)-L-asparaginase	True	Homo sapiens	0.622243	1.23228e-11	43.6148	False	P20933	AGA	N(4)-(beta-N-acetylglucosaminyl)-L-asparaginase	16.8738	16.8968	16.7839	16.4155	16.3307	15.8468	15.4897	15.9295	15.6718	16.0279	-0.866979	-1.15267	-0.58129	15.89	-6.63643	2.07417	2.82372e-05	0.000206252
>sp|Q92597|NDRG1_HUMAN Protein NDRG1 OS=Homo sapiens OX=9606 GN=NDRG1 PE=1 SV=1	Q92597	NDRG1	Protein NDRG1	True	Homo sapiens	0.491099	3.225e-24	52.1472	False	Q92597	NDRG1	Protein NDRG1	16.4173	16.4428	16.4775	16.5539	16.4225	15.5979	15.6904	15.5443	15.5922	15.5663	-0.864556	-0.968857	-0.760255	16.3371	-17.7053	16.2642	2.71323e-11	2.49144e-09
>sp|Q9P003|CNIH4_HUMAN Protein cornichon homolog 4 OS=Homo sapiens OX=9606 GN=CNIH4 PE=1 SV=1	Q9P003	CNIH4	Protein cornichon homolog 4	True	Homo sapiens	0.322971	8.68745e-16	46.6336	False	Q9P003	CNIH4	Protein cornichon homolog 4	18.0355	17.9416	17.9971	17.9034	17.8659	17.7852	16.7994	17.6154	15.7316	17.493	-0.86379	-1.54259	-0.184988	17.5684	-2.71855	-4.57901	0.0161447	0.0402921
>sp|P17066|HSP76_HUMAN Heat shock 70 kDa protein 6 OS=Homo sapiens OX=9606 GN=HSPA6 PE=1 SV=2	P17066	HSPA6	Heat shock 70 kDa protein 6	True	Homo sapiens	0.307233	3.95902e-13	44.7478	False	P17066	HSPA6	Heat shock 70 kDa protein 6	19.2129	18.965	18.7545	19.0961	19.0337	18.3117	18.1186	18.117	18.2194	17.9964	-0.859852	-1.08349	-0.636213	18.603	-8.21389	5.64293	7.45685e-07	1.03697e-05
>sp|Q7Z7D3|VTCN1_HUMAN V-set domain-containing T-cell activation inhibitor 1 OS=Homo sapiens OX=9606 GN=VTCN1 PE=1 SV=1	Q7Z7D3	VTCN1	V-set domain-containing T-cell activation inhibitor 1	True	Homo sapiens	0.589381	5.21642e-12	43.9056	False	Q7Z7D3	VTCN1	V-set domain-containing T-cell activation inhibitor 1	15.6303	15.181	15.5455	15.4469	15.539	14.7511	14.6912	14.3324	14.6681	14.605	-0.858981	-1.07434	-0.643619	14.9291	-8.81774	4.46593	3.28922e-06	3.46596e-05
>sp|O00483|NDUA4_HUMAN Cytochrome c oxidase subunit NDUFA4 OS=Homo sapiens OX=9606 GN=NDUFA4 PE=1 SV=1	O00483	NDUFA4	Cytochrome c oxidase subunit NDUFA4	True	Homo sapiens	0.264702	2.96956e-14	45.5612	False	O00483	NDUFA4	Cytochrome c oxidase subunit NDUFA4	20.6619	20.8701	20.6915	20.683	20.4781	19.6978	19.8116	19.8213	19.9573	19.8168	-0.855985	-1.1407	-0.571274	20.1638	-6.42295	2.66371	1.29841e-05	0.00011095
>sp|P03956|MMP1_HUMAN Interstitial collagenase OS=Homo sapiens OX=9606 GN=MMP1 PE=1 SV=3	P03956	MMP1	Interstitial collagenase	True	Homo sapiens	0.334483	3.71841e-25	52.7345	False	P03956	MMP1	Interstitial collagenase	16.5326	16.5937	16.6872	16.7253	16.8465	15.7856	15.9096	15.7568	15.8318	15.8354	-0.85322	-0.978275	-0.728166	16.1098	-14.5734	13.4755	4.06049e-10	2.32573e-08
>sp|Q8TAB3|PCD19_HUMAN Protocadherin-19 OS=Homo sapiens OX=9606 GN=PCDH19 PE=1 SV=3	Q8TAB3	PCDH19	Protocadherin-19	True	Homo sapiens	0.514779	2.59273e-18	48.3278	False	Q8TAB3	PCDH19	Protocadherin-19	14.7287	15.1912	15.1677	15.1013	15.1858	14.077	14.2884	14.117	14.1742	14.4558	-0.852449	-1.06786	-0.637043	14.5888	-8.45439	6.01148	5.24029e-07	7.98719e-06
>sp|P13646|K1C13_HUMAN Keratin, type I cytoskeletal 13 OS=Homo sapiens OX=9606 GN=KRT13 PE=1 SV=4	P13646	KRT13	Keratin, type I cytoskeletal 13	True	Homo sapiens	0.462208	2.84687e-32	57.1977	False	P13646	KRT13	Keratin, type I cytoskeletal 13	23.775	23.9031	23.4289	22.5266	24.0656	22.6427	22.6383	22.5845	22.5596	23.0607	-0.842703	-1.49687	-0.188532	22.7988	-2.75205	-4.51444	0.0151027	0.0381191
>sp|Q13576|IQGA2_HUMAN Ras GTPase-activating-like protein IQGAP2 OS=Homo sapiens OX=9606 GN=IQGAP2 PE=1 SV=4	Q13576	IQGAP2	Ras GTPase-activating-like protein IQGAP2	True	Homo sapiens	0.300548	1.14744e-29	55.5783	False	Q13576	IQGAP2	Ras GTPase-activating-like protein IQGAP2	18.1406	18.0147	17.9136	18.0277	18.0302	17.1411	17.0982	17.1172	17.2822	17.2925	-0.839145	-0.949089	-0.729202	17.4106	-16.303	15.079	8.59801e-11	6.54467e-09
>sp|O76062|ERG24_HUMAN Delta(14)-sterol reductase TM7SF2 OS=Homo sapiens OX=9606 GN=TM7SF2 PE=1 SV=3	O76062	TM7SF2	Delta(14)-sterol reductase TM7SF2	True	Homo sapiens	0.453519	4.75826e-08	40.4113	False	O76062	TM7SF2	Delta(14)-sterol reductase TM7SF2	15.8451	15.8499	15.6114	15.9135	15.6925	15.1338	NA	14.5783	15.3749	14.7501	-0.823215	-1.17246	-0.473972	15.2152	-5.06901	0.012491	0.00018654	0.00100291
>sp|Q5T0W9|FA83B_HUMAN Protein FAM83B OS=Homo sapiens OX=9606 GN=FAM83B PE=1 SV=1	Q5T0W9	FAM83B	Protein FAM83B	True	Homo sapiens	0.368211	2.66293e-27	54.0749	False	Q5T0W9	FAM83B	Protein FAM83B	16.0283	16.3056	16.088	16.1105	16.0784	15.1995	15.2721	15.3287	15.3614	15.3348	-0.822827	-0.944523	-0.701131	15.5567	-14.4421	13.3466	4.59852e-10	2.58276e-08
>sp|Q9BQE3|TBA1C_HUMAN Tubulin alpha-1C chain OS=Homo sapiens OX=9606 GN=TUBA1C PE=1 SV=1	Q9BQE3	TUBA1C	Tubulin alpha-1C chain	True	Homo sapiens	0.492347	1.66926e-22	51.0599	False	Q9BQE3	TUBA1C	Tubulin alpha-1C chain	16.0732	16.2102	16.3675	15.7109	15.8677	14.9403	15.0402	16.4031	15.1926	14.55	-0.820646	-1.4455	-0.195789	15.4651	-2.80574	-4.41041	0.0135672	0.0347745
>sp|P17028|ZNF24_HUMAN Zinc finger protein 24 OS=Homo sapiens OX=9606 GN=ZNF24 PE=1 SV=4	P17028	ZNF24	Zinc finger protein 24	True	Homo sapiens	0.414195	3.1835e-15	46.2437	False	P17028	ZNF24	Zinc finger protein 24	15.4331	15.1809	15.5399	15.2817	15.0811	14.4828	14.7095	14.296	14.6374	14.3028	-0.817625	-1.0476	-0.58765	14.9208	-7.59531	4.66162	1.90852e-06	2.29062e-05
>sp|Q15057|ACAP2_HUMAN Arf-GAP with coiled-coil, ANK repeat and PH domain-containing protein 2 OS=Homo sapiens OX=9606 GN=ACAP2 PE=1 SV=3	Q15057	ACAP2	Arf-GAP with coiled-coil, ANK repeat and PH domain-containing protein 2	True	Homo sapiens	0.452298	7.26283e-25	52.5529	False	Q15057	ACAP2	Arf-GAP with coiled-coil, ANK repeat and PH domain-containing protein 2	15.7709	15.4438	15.6112	15.6122	15.9314	14.9709	14.8709	14.4772	14.9866	14.9857	-0.815635	-1.0811	-0.55017	15.4624	-6.56389	2.91369	1.02104e-05	9.04355e-05
>sp|Q9ULD0|OGDHL_HUMAN 2-oxoglutarate dehydrogenase-like, mitochondrial OS=Homo sapiens OX=9606 GN=OGDHL PE=1 SV=3	Q9ULD0	OGDHL	2-oxoglutarate dehydrogenase-like, mitochondrial	True	Homo sapiens	0.793087	3.75116e-12	44.0157	False	Q9ULD0	OGDHL	2-oxoglutarate dehydrogenase-like, mitochondrial	17.8351	18.0856	16.9894	18.1687	16.8034	16.1071	17.0545	17.1151	16.8955	16.6321	-0.815579	-1.45279	-0.178369	16.9175	-2.73436	-4.54856	0.0156444	0.0393149
>sp|P25106|ACKR3_HUMAN Atypical chemokine receptor 3 OS=Homo sapiens OX=9606 GN=ACKR3 PE=1 SV=3	P25106	ACKR3	Atypical chemokine receptor 3	True	Homo sapiens	0.95782	2.56653e-28	54.718	False	P25106	ACKR3	Atypical chemokine receptor 3	15.3436	15.3844	15.3255	15.3324	15.2398	14.5617	14.3385	14.374	14.6635	14.6145	-0.814713	-1.02531	-0.604113	15.6938	-8.26453	5.72113	6.9191e-07	9.80029e-06
>sp|Q99807|COQ7_HUMAN 5-demethoxyubiquinone hydroxylase, mitochondrial OS=Homo sapiens OX=9606 GN=COQ7 PE=1 SV=3	Q99807	COQ7	5-demethoxyubiquinone hydroxylase, mitochondrial	True	Homo sapiens	0.393084	3.97684e-13	44.7463	False	Q99807	COQ7	5-demethoxyubiquinone hydroxylase, mitochondrial	15.9478	16.0415	16.0592	15.9072	16.1595	15.6472	14.2178	15.5637	15.1638	15.476	-0.80928	-1.26518	-0.353376	15.7547	-3.79226	-2.43169	0.00184683	0.00668581
>sp|P67775|PP2AA_HUMAN Serine/threonine-protein phosphatase 2A catalytic subunit alpha isoform OS=Homo sapiens OX=9606 GN=PPP2CA PE=1 SV=1	P67775	PPP2CA	Serine/threonine-protein phosphatase 2A catalytic subunit alpha isoform	True	Homo sapiens	0.640086	1.0904e-22	51.1783	False	P67775	PPP2CA	Serine/threonine-protein phosphatase 2A catalytic subunit alpha isoform	15.9283	16.5895	15.8509	15.9019	15.1769	14.6771	14.6835	15.2314	15.1864	15.6372	-0.806387	-1.54754	-0.0652327	15.3159	-2.32438	-5.31631	0.0349616	0.0760063
>sp|P04792|HSPB1_HUMAN Heat shock protein beta-1 OS=Homo sapiens OX=9606 GN=HSPB1 PE=1 SV=2	P04792	HSPB1	Heat shock protein beta-1	True	Homo sapiens	0.285999	8.2654e-20	49.3112	False	P04792	HSPB1	Heat shock protein beta-1	23.5469	23.4858	23.5194	23.3832	23.6619	22.6911	22.7071	22.7075	22.6666	22.8375	-0.797466	-0.912713	-0.682219	22.882	-14.7802	13.6762	3.34466e-10	1.95443e-08
>sp|Q15800|MSMO1_HUMAN Methylsterol monooxygenase 1 OS=Homo sapiens OX=9606 GN=MSMO1 PE=1 SV=1	Q15800	MSMO1	Methylsterol monooxygenase 1	True	Homo sapiens	0.646572	3.17267e-22	50.8809	False	Q15800	MSMO1	Methylsterol monooxygenase 1	16.3198	16.5542	16.0654	16.3274	16.1494	15.4576	15.4709	15.4558	15.5939	15.4821	-0.791158	-0.954605	-0.627711	16.3598	-10.3391	8.68557	4.0455e-08	9.67076e-07
>sp|P42224|STAT1_HUMAN Signal transducer and activator of transcription 1-alpha/beta OS=Homo sapiens OX=9606 GN=STAT1 PE=1 SV=2	P42224	STAT1	Signal transducer and activator of transcription 1-alpha/beta	True	Homo sapiens	0.515409	2.48137e-26	53.4676	False	P42224	STAT1	Signal transducer and activator of transcription 1-alpha/beta	19.7324	19.6211	19.5251	19.7185	19.5942	18.8645	18.8311	18.8448	18.8231	18.8806	-0.789461	-0.918349	-0.660573	18.5831	-13.0833	11.9465	1.77195e-09	7.76569e-08
>sp|Q9BWD1|THIC_HUMAN Acetyl-CoA acetyltransferase, cytosolic OS=Homo sapiens OX=9606 GN=ACAT2 PE=1 SV=2	Q9BWD1	ACAT2	Acetyl-CoA acetyltransferase, cytosolic	True	Homo sapiens	0.455631	5.43613e-20	49.4303	False	Q9BWD1	ACAT2	Acetyl-CoA acetyltransferase, cytosolic	16.4326	16.9153	16.5945	16.4532	16.6434	15.6696	15.7685	15.6202	15.9527	16.0854	-0.788546	-1.03572	-0.541375	16.4839	-6.81558	3.35339	6.69268e-06	6.29547e-05
>sp|O75935|DCTN3_HUMAN Dynactin subunit 3 OS=Homo sapiens OX=9606 GN=DCTN3 PE=1 SV=1	O75935	DCTN3	Dynactin subunit 3	True	Homo sapiens	0.409872	7.55873e-08	40.2008	False	O75935	DCTN3	Dynactin subunit 3	16.9537	16.0673	16.6195	16.1322	16.5824	15.8832	15.8478	15.7743	15.256	NA	-0.780684	-1.47497	-0.0863986	15.9671	-2.43677	-5.0889	0.0304568	0.0680543
>sp|P07437|TBB5_HUMAN Tubulin beta chain OS=Homo sapiens OX=9606 GN=TUBB PE=1 SV=2	P07437	TUBB	Tubulin beta chain	True	Homo sapiens	0.215489	1.11653e-23	51.8074	False	P07437	TUBB	Tubulin beta chain	20.5105	20.3906	20.6751	20.3964	20.4851	19.6329	19.9346	19.7167	19.6083	19.6685	-0.77933	-0.948701	-0.609959	20.0333	-9.82836	8.00242	7.78e-08	1.62481e-06
>sp|Q13887|KLF5_HUMAN Krueppel-like factor 5 OS=Homo sapiens OX=9606 GN=KLF5 PE=1 SV=2	Q13887	KLF5	Krueppel-like factor 5	True	Homo sapiens	0.401569	3.0852e-26	53.4086	False	Q13887	KLF5	Krueppel-like factor 5	15.4089	15.5779	15.8882	15.9264	15.7637	14.9967	15.0314	14.9426	14.7474	14.9978	-0.76983	-0.959746	-0.579915	15.5	-8.65978	6.32065	3.89812e-07	6.22946e-06
>sp|O14879|IFIT3_HUMAN Interferon-induced protein with tetratricopeptide repeats 3 OS=Homo sapiens OX=9606 GN=IFIT3 PE=1 SV=1	O14879	IFIT3	Interferon-induced protein with tetratricopeptide repeats 3	True	Homo sapiens	0.512833	3.01329e-21	50.2493	False	O14879	IFIT3	Interferon-induced protein with tetratricopeptide repeats 3	16.7483	16.7474	16.5348	16.7121	16.6261	15.8641	15.8286	15.8533	15.8714	16.1116	-0.767899	-0.972696	-0.563102	15.8427	-8.01037	5.32544	1.01057e-06	1.34086e-05
>sp|P08047|SP1_HUMAN Transcription factor Sp1 OS=Homo sapiens OX=9606 GN=SP1 PE=1 SV=3	P08047	SP1	Transcription factor Sp1	True	Homo sapiens	0.443095	5.5035e-23	51.3678	False	P08047	SP1	Transcription factor Sp1	14.8597	14.8893	14.9285	15.0054	14.9829	14.375	14.501	14.088	14.0813	13.7939	-0.765317	-0.988851	-0.541783	14.633	-7.31426	4.1994	2.9723e-06	3.18421e-05
>sp|P04035|HMDH_HUMAN 3-hydroxy-3-methylglutaryl-coenzyme A reductase OS=Homo sapiens OX=9606 GN=HMGCR PE=1 SV=1	P04035	HMGCR	3-hydroxy-3-methylglutaryl-coenzyme A reductase	True	Homo sapiens	0.461727	9.00548e-14	45.216	False	P04035	HMGCR	3-hydroxy-3-methylglutaryl-coenzyme A reductase	14.8634	14.6839	14.7029	14.8348	14.7683	14.1273	13.9692	13.8939	14.0524	NA	-0.759903	-0.948144	-0.571662	14.5069	-8.67951	5.94095	6.34723e-07	9.22581e-06
>sp|Q9UP38|FZD1_HUMAN Frizzled-1 OS=Homo sapiens OX=9606 GN=FZD1 PE=1 SV=2	Q9UP38	FZD1	Frizzled-1	True	Homo sapiens	0.307552	3.05848e-23	51.5301	False	Q9UP38	FZD1	Frizzled-1	16.0827	15.9898	16.0977	16.0834	16.2044	15.5692	15.2898	15.1021	15.2606	15.4506	-0.757133	-0.971868	-0.542399	15.6116	-7.53257	4.55935	2.10503e-06	2.4651e-05
>sp|O75503|CLN5_HUMAN Bis(monoacylglycero)phosphate synthase CLN5 OS=Homo sapiens OX=9606 GN=CLN5 PE=1 SV=2	O75503	CLN5	Bis(monoacylglycero)phosphate synthase CLN5	True	Homo sapiens	0.330106	2.00197e-23	51.6469	False	O75503	CLN5	Bis(monoacylglycero)phosphate synthase CLN5	16.3703	16.3209	16.4274	16.2064	16.1394	15.6406	15.5758	15.2988	15.3198	15.8585	-0.754185	-0.976937	-0.531432	15.7345	-7.23314	4.06406	3.38418e-06	3.54544e-05
>sp|Q03426|KIME_HUMAN Mevalonate kinase OS=Homo sapiens OX=9606 GN=MVK PE=1 SV=1	Q03426	MVK	Mevalonate kinase	True	Homo sapiens	0.431446	4.12681e-15	46.1652	False	Q03426	MVK	Mevalonate kinase	15.3179	15.2501	15.1714	15.2578	14.9238	13.8457	14.3732	14.8147	14.566	14.588	-0.746659	-1.08607	-0.407245	14.7392	-4.69964	-0.599027	0.000304957	0.00149633
>sp|P11166|GTR1_HUMAN Solute carrier family 2, facilitated glucose transporter member 1 OS=Homo sapiens OX=9606 GN=SLC2A1 PE=1 SV=2	P11166	SLC2A1	Solute carrier family 2, facilitated glucose transporter member 1	True	Homo sapiens	0.539186	7.75673e-30	55.686	False	P11166	SLC2A1	Solute carrier family 2, facilitated glucose transporter member 1	19.8002	19.9647	20.035	20.0355	19.9845	19.3502	19.0666	19.2461	19.1828	19.2585	-0.743104	-0.875345	-0.610863	20.0171	-12.0028	10.7381	5.65723e-09	1.93651e-07
>sp|P49327|FAS_HUMAN Fatty acid synthase OS=Homo sapiens OX=9606 GN=FASN PE=1 SV=3	P49327	FASN	Fatty acid synthase	True	Homo sapiens	0.309259	6.46232e-28	54.4633	False	P49327	FASN	Fatty acid synthase	19.2546	19.1353	19.1184	19.1466	19.1125	18.3383	18.373	18.4505	18.441	18.4511	-0.742708	-0.877069	-0.608348	18.9432	-11.8071	10.5095	7.04536e-09	2.34238e-07
>sp|O15327|INP4B_HUMAN Inositol polyphosphate 4-phosphatase type II OS=Homo sapiens OX=9606 GN=INPP4B PE=1 SV=4	O15327	INPP4B	Inositol polyphosphate 4-phosphatase type II	True	Homo sapiens	1.15521	2.02257e-22	51.0065	False	O15327	INPP4B	Inositol polyphosphate 4-phosphatase type II	14.9865	14.9862	16.5731	17.4508	14.493	14.7973	15.0966	15.8358	14.6025	14.501	-0.731293	-1.73704	0.274449	15.1796	-1.55338	-6.57645	0.141716	0.229253
>sp|A0PJW6|TM223_HUMAN Transmembrane protein 223 OS=Homo sapiens OX=9606 GN=TMEM223 PE=1 SV=1	A0PJW6	TMEM223	Transmembrane protein 223	True	Homo sapiens	0.325218	1.90911e-19	49.0729	False	A0PJW6	TMEM223	Transmembrane protein 223	15.9629	15.7187	15.7106	15.5716	15.7005	15.1723	14.9564	14.9814	14.8877	15.01	-0.731293	-0.944406	-0.518179	15.3675	-7.33083	4.22694	2.89486e-06	3.11278e-05
>sp|P08567|PLEK_HUMAN Pleckstrin OS=Homo sapiens OX=9606 GN=PLEK PE=1 SV=3	P08567	PLEK	Pleckstrin	True	Homo sapiens	0.950653	9.9511e-05	35.9959	False	P08567	PLEK	Pleckstrin	15.9843	16.1996	16.5344	15.1367	NA	NA	14.5802	15.2	NA	15.9173	-0.731236	-1.76191	0.29944	15.9138	-1.61594	-6.30995	0.14207	0.229703
>sp|O75054|IGSF3_HUMAN Immunoglobulin superfamily member 3 OS=Homo sapiens OX=9606 GN=IGSF3 PE=2 SV=3	O75054	IGSF3	Immunoglobulin superfamily member 3	True	Homo sapiens	0.245776	4.59341e-30	55.8296	False	O75054	IGSF3	Immunoglobulin superfamily member 3	17.4383	17.6532	17.5659	17.6928	17.5748	16.9591	16.8656	16.7316	16.8609	16.8564	-0.730281	-0.853239	-0.607324	17.2245	-12.6862	11.5129	2.68835e-09	1.05797e-07
>sp|P48059|LIMS1_HUMAN LIM and senescent cell antigen-like-containing domain protein 1 OS=Homo sapiens OX=9606 GN=LIMS1 PE=1 SV=4	P48059	LIMS1	LIM and senescent cell antigen-like-containing domain protein 1	True	Homo sapiens	0.453661	3.2991e-05	36.8197	False	P48059	LIMS1	LIM and senescent cell antigen-like-containing domain protein 1	15.7053	15.6896	15.9704	15.4318	15.4295	14.2007	15.4069	14.7503	15.2745	14.9538	-0.728081	-1.15864	-0.297522	15.1583	-3.66458	-2.84517	0.00299362	0.00986223
>sp|Q13501|SQSTM_HUMAN Sequestosome-1 OS=Homo sapiens OX=9606 GN=SQSTM1 PE=1 SV=1	Q13501	SQSTM1	Sequestosome-1	True	Homo sapiens	0.603864	1.17646e-28	54.934	False	Q13501	SQSTM1	Sequestosome-1	19.1462	19.1187	19.1315	19.125	19.0948	18.3495	18.4219	18.4825	18.3518	18.3775	-0.726574	-0.824894	-0.628253	19.2504	-15.7846	14.616	1.3473e-10	9.39053e-09
>sp|Q15056|IF4H_HUMAN Eukaryotic translation initiation factor 4H OS=Homo sapiens OX=9606 GN=EIF4H PE=1 SV=5	Q15056	EIF4H	Eukaryotic translation initiation factor 4H	True	Homo sapiens	0.295973	3.30882e-18	48.2579	False	Q15056	EIF4H	Eukaryotic translation initiation factor 4H	16.8552	16.8915	16.904	16.7521	16.4246	15.8009	16.1184	15.859	16.222	16.248	-0.715819	-0.979034	-0.452603	16.5104	-5.80985	1.54527	3.81314e-05	0.000265132
>sp|P02649|APOE_HUMAN Apolipoprotein E OS=Homo sapiens OX=9606 GN=APOE PE=1 SV=1	P02649	APOE	Apolipoprotein E	True	Homo sapiens	0.551766	3.17119e-14	45.5409	False	P02649	APOE	Apolipoprotein E	15.8511	16.9738	16.2005	15.5911	15.512	15.2073	15.458	15.7165	14.8421	15.3515	-0.710624	-1.21379	-0.207462	15.9323	-3.01721	-3.99534	0.00887116	0.0245902
>sp|Q15847|ADIRF_HUMAN Adipogenesis regulatory factor OS=Homo sapiens OX=9606 GN=ADIRF PE=1 SV=1	Q15847	ADIRF	Adipogenesis regulatory factor	True	Homo sapiens	0.340796	2.59765e-22	50.9368	False	Q15847	ADIRF	Adipogenesis regulatory factor	15.6925	16.0151	16.442	16.045	16.2811	15.058	15.5997	15.3372	15.2451	15.6903	-0.709057	-1.00108	-0.417034	15.6016	-5.18725	0.36002	0.000120002	0.000685982
>sp|Q5VZM2|RRAGB_HUMAN Ras-related GTP-binding protein B OS=Homo sapiens OX=9606 GN=RRAGB PE=1 SV=1	Q5VZM2	RRAGB	Ras-related GTP-binding protein B	True	Homo sapiens	0.26596	8.01981e-14	45.2523	False	Q5VZM2	RRAGB	Ras-related GTP-binding protein B	16.6368	16.5112	16.533	16.5512	16.2869	15.7979	15.808	15.7367	15.8887	15.7825	-0.701067	-0.893003	-0.509131	16.1376	-7.80326	4.99697	1.38413e-06	1.75597e-05
>sp|Q5VW32|BROX_HUMAN BRO1 domain-containing protein BROX OS=Homo sapiens OX=9606 GN=BROX PE=1 SV=1	Q5VW32	BROX	BRO1 domain-containing protein BROX	True	Homo sapiens	0.539387	1.34508e-18	48.5157	False	Q5VW32	BROX	BRO1 domain-containing protein BROX	15.9595	15.3109	15.1052	15.7272	14.8128	14.8316	14.0092	14.8622	14.5283	15.1794	-0.700986	-1.19815	-0.203821	15.1634	-3.01218	-4.00529	0.00896151	0.0247428
>sp|Q3KQV9|UAP1L_HUMAN UDP-N-acetylhexosamine pyrophosphorylase-like protein 1 OS=Homo sapiens OX=9606 GN=UAP1L1 PE=1 SV=2	Q3KQV9	UAP1L1	UDP-N-acetylhexosamine pyrophosphorylase-like protein 1	True	Homo sapiens	0.387162	3.1046e-17	47.6126	False	Q3KQV9	UAP1L1	UDP-N-acetylhexosamine pyrophosphorylase-like protein 1	16.0979	15.9706	15.9758	15.8651	15.9119	15.227	15.2452	15.2422	15.3503	15.2551	-0.700337	-0.857019	-0.543656	15.3725	-9.54747	7.61512	1.12708e-07	2.23293e-06
>sp|Q8ND30|LIPB2_HUMAN Liprin-beta-2 OS=Homo sapiens OX=9606 GN=PPFIBP2 PE=1 SV=3	Q8ND30	PPFIBP2	Liprin-beta-2	True	Homo sapiens	0.29009	1.76636e-15	46.4212	False	Q8ND30	PPFIBP2	Liprin-beta-2	16.8923	16.7264	16.6545	16.7738	16.9265	16.0496	16.0754	15.8801	16.191	16.276	-0.700297	-0.846465	-0.554128	16.5489	-10.2336	8.54654	4.62146e-08	1.0737e-06
>sp|Q8IYS1|P20D2_HUMAN Xaa-Arg dipeptidase OS=Homo sapiens OX=9606 GN=PM20D2 PE=1 SV=2	Q8IYS1	PM20D2	Xaa-Arg dipeptidase	True	Homo sapiens	0.312007	6.58673e-26	53.2032	False	Q8IYS1	PM20D2	Xaa-Arg dipeptidase	15.794	15.6557	15.547	15.6345	15.258	14.4697	14.8663	15.1318	15.1201	14.822	-0.69586	-0.950147	-0.441572	15.2884	-5.84614	1.61286	3.5724e-05	0.000252028
>sp|Q86WV6|STING_HUMAN Stimulator of interferon genes protein OS=Homo sapiens OX=9606 GN=STING1 PE=1 SV=1	Q86WV6	STING1	Stimulator of interferon genes protein	True	Homo sapiens	0.251642	2.61386e-26	53.4535	False	Q86WV6	STING1	Stimulator of interferon genes protein	17.379	17.3077	17.379	17.3659	17.3943	16.6349	16.7391	16.7031	16.5603	16.7096	-0.695796	-0.799981	-0.591611	17.0967	-14.2652	13.1712	5.44658e-10	2.9725e-08
>sp|O00743|PPP6_HUMAN Serine/threonine-protein phosphatase 6 catalytic subunit OS=Homo sapiens OX=9606 GN=PPP6C PE=1 SV=1	O00743	PPP6C	Serine/threonine-protein phosphatase 6 catalytic subunit	True	Homo sapiens	0.534802	6.99739e-18	48.0428	False	O00743	PPP6C	Serine/threonine-protein phosphatase 6 catalytic subunit	15.1359	15.6999	15.3335	15.1569	14.7903	14.4088	14.4586	14.7745	14.8552	14.1509	-0.693705	-1.0859	-0.301506	14.768	-3.8037	-2.49028	0.00202833	0.00716397
>sp|Q9NYG2|ZDHC3_HUMAN Palmitoyltransferase ZDHHC3 OS=Homo sapiens OX=9606 GN=ZDHHC3 PE=1 SV=2	Q9NYG2	ZDHHC3	Palmitoyltransferase ZDHHC3	True	Homo sapiens	0.474759	9.697e-16	46.6008	False	Q9NYG2	ZDHHC3	Palmitoyltransferase ZDHHC3	15.1595	14.4054	15.0694	15.2659	15.0783	14.1515	14.4232	14.2622	14.5395	14.1368	-0.693047	-1.0244	-0.361692	14.6929	-4.4683	-1.06179	0.000479273	0.00219525
>sp|Q8NEG4|FA83F_HUMAN Protein FAM83F OS=Homo sapiens OX=9606 GN=FAM83F PE=1 SV=1	Q8NEG4	FAM83F	Protein FAM83F	True	Homo sapiens	0.378892	4.87785e-18	48.1465	False	Q8NEG4	FAM83F	Protein FAM83F	15.1094	15.0862	15.0934	15.2427	15.2824	14.1023	14.5994	14.7247	14.4825	14.4449	-0.692051	-0.879883	-0.504219	14.9016	-7.8712	5.10533	1.24769e-06	1.60042e-05
>sp|Q9H2G2|SLK_HUMAN STE20-like serine/threonine-protein kinase OS=Homo sapiens OX=9606 GN=SLK PE=1 SV=1	Q9H2G2	SLK	STE20-like serine/threonine-protein kinase	True	Homo sapiens	0.266179	1.00919e-27	54.3407	False	Q9H2G2	SLK	STE20-like serine/threonine-protein kinase	15.9381	15.8779	15.9603	15.8669	16.0063	15.2511	15.2876	15.3941	15.1184	15.1384	-0.69199	-0.827049	-0.55693	15.5633	-10.9439	9.46096	1.92508e-08	5.22845e-07
>sp|O75817|POP7_HUMAN Ribonuclease P protein subunit p20 OS=Homo sapiens OX=9606 GN=POP7 PE=1 SV=2	O75817	POP7	Ribonuclease P protein subunit p20	True	Homo sapiens	0.319487	4.50046e-21	50.1362	False	O75817	POP7	Ribonuclease P protein subunit p20	16.6224	16.6059	16.6516	16.7366	16.8105	16.16	16.2387	16.4001	15.6881	15.4837	-0.691292	-1.07187	-0.310714	16.3072	-3.88053	-2.25206	0.00154575	0.0057878
>sp|Q14195|DPYL3_HUMAN Dihydropyrimidinase-related protein 3 OS=Homo sapiens OX=9606 GN=DPYSL3 PE=1 SV=1	Q14195	DPYSL3	Dihydropyrimidinase-related protein 3	True	Homo sapiens	0.236944	2.14507e-27	54.134	False	Q14195	DPYSL3	Dihydropyrimidinase-related protein 3	16.9782	16.8883	16.9563	16.9616	16.9645	16.26	16.3669	16.1924	16.1286	16.3744	-0.685335	-0.822409	-0.548262	16.4861	-10.6794	9.12618	2.65293e-08	6.7908e-07
>sp|Q8TD16|BICD2_HUMAN Protein bicaudal D homolog 2 OS=Homo sapiens OX=9606 GN=BICD2 PE=1 SV=1	Q8TD16	BICD2	Protein bicaudal D homolog 2	True	Homo sapiens	0.319925	1.33029e-22	51.1231	False	Q8TD16	BICD2	Protein bicaudal D homolog 2	15.6852	15.8282	15.5946	15.428	15.6303	14.8537	15.0369	14.7553	14.996	15.0984	-0.68516	-0.878625	-0.491694	15.3214	-7.56589	4.61373	1.99814e-06	2.36912e-05
>sp|Q13835|PKP1_HUMAN Plakophilin-1 OS=Homo sapiens OX=9606 GN=PKP1 PE=1 SV=2	Q13835	PKP1	Plakophilin-1	True	Homo sapiens	0.533537	4.82483e-29	55.181	False	Q13835	PKP1	Plakophilin-1	18.4059	18.6599	18.5817	18.5293	18.5842	17.9468	17.7806	17.8824	17.8027	17.9234	-0.685002	-0.816507	-0.553497	17.5106	-11.1262	9.68791	1.54883e-08	4.43987e-07
>sp|Q6UVK1|CSPG4_HUMAN Chondroitin sulfate proteoglycan 4 OS=Homo sapiens OX=9606 GN=CSPG4 PE=1 SV=2	Q6UVK1	CSPG4	Chondroitin sulfate proteoglycan 4	True	Homo sapiens	0.231207	6.62594e-25	52.5778	False	Q6UVK1	CSPG4	Chondroitin sulfate proteoglycan 4	16.8556	17.0296	17.0256	17.0539	17.0151	16.2606	16.2764	16.3349	16.3458	16.3377	-0.684902	-0.775368	-0.594436	16.5776	-16.1711	14.9626	9.62653e-11	6.96119e-09
>sp|O43324|MCA3_HUMAN Eukaryotic translation elongation factor 1 epsilon-1 OS=Homo sapiens OX=9606 GN=EEF1E1 PE=1 SV=1	O43324	EEF1E1	Eukaryotic translation elongation factor 1 epsilon-1	True	Homo sapiens	0.211742	2.62162e-13	44.8791	False	O43324	EEF1E1	Eukaryotic translation elongation factor 1 epsilon-1	18.3812	18.353	18.6258	18.4097	18.4543	17.6936	17.7148	17.6764	17.8646	17.8591	-0.683121	-0.82774	-0.538501	18.0702	-10.0895	8.35499	5.55162e-08	1.25454e-06
>sp|P46926|GNPI1_HUMAN Glucosamine-6-phosphate isomerase 1 OS=Homo sapiens OX=9606 GN=GNPDA1 PE=1 SV=1	P46926	GNPDA1	Glucosamine-6-phosphate isomerase 1	True	Homo sapiens	0.2915	6.51666e-25	52.5823	False	P46926	GNPDA1	Glucosamine-6-phosphate isomerase 1	17.0691	16.9115	17.02	16.9468	16.7765	16.2088	16.301	16.2866	16.3232	16.191	-0.682643	-0.801795	-0.563491	16.7359	-12.2374	11.0083	4.36486e-09	1.54912e-07
>sp|P08236|BGLR_HUMAN Beta-glucuronidase OS=Homo sapiens OX=9606 GN=GUSB PE=1 SV=2	P08236	GUSB	Beta-glucuronidase	True	Homo sapiens	0.323619	1.85986e-22	51.0298	False	P08236	GUSB	Beta-glucuronidase	16.2954	16.261	16.3997	16.3768	16.2829	15.628	15.6954	15.5669	15.6928	15.6449	-0.677558	-0.775094	-0.580023	15.7609	-14.8383	13.7322	3.16867e-10	1.90945e-08
>sp|Q8IYW5|RN168_HUMAN E3 ubiquitin-protein ligase RNF168 OS=Homo sapiens OX=9606 GN=RNF168 PE=1 SV=1	Q8IYW5	RNF168	E3 ubiquitin-protein ligase RNF168	True	Homo sapiens	0.386378	2.61681e-19	48.983	False	Q8IYW5	RNF168	E3 ubiquitin-protein ligase RNF168	15.0135	14.7104	15.0415	15.1094	15.1972	14.3301	14.3247	14.3856	14.415	14.2376	-0.675837	-0.838021	-0.513652	14.7116	-8.90084	6.69048	2.73042e-07	4.57839e-06
>sp|P48634|PRC2A_HUMAN Protein PRRC2A OS=Homo sapiens OX=9606 GN=PRRC2A PE=1 SV=3	P48634	PRRC2A	Protein PRRC2A	True	Homo sapiens	0.338177	5.1958e-32	57.0351	False	P48634	PRRC2A	Protein PRRC2A	15.4929	15.7012	15.8709	15.8023	15.8762	15.0793	15.0888	15.1359	15.0023	15.0611	-0.675228	-0.816651	-0.533804	15.5325	-10.1983	8.49981	4.83291e-08	1.11388e-06
>sp|P49711|CTCF_HUMAN Transcriptional repressor CTCF OS=Homo sapiens OX=9606 GN=CTCF PE=1 SV=1	P49711	CTCF	Transcriptional repressor CTCF	True	Homo sapiens	0.624413	3.32621e-25	52.7647	False	P49711	CTCF	Transcriptional repressor CTCF	14.8774	15.2667	15.0431	14.7019	14.6548	14.0346	14.2245	14.2727	14.3543	14.2872	-0.674164	-0.925243	-0.423086	14.4218	-5.73625	1.40769	4.35465e-05	0.000297071
>sp|Q8IWA5|CTL2_HUMAN Choline transporter-like protein 2 OS=Homo sapiens OX=9606 GN=SLC44A2 PE=1 SV=3	Q8IWA5	SLC44A2	Choline transporter-like protein 2	True	Homo sapiens	0.2512	1.37564e-26	53.6277	False	Q8IWA5	SLC44A2	Choline transporter-like protein 2	16.208	16.2562	16.0528	16.1968	15.9537	15.4591	15.6723	15.4227	15.5004	15.2584	-0.670894	-0.827947	-0.513841	15.7609	-9.12443	7.01554	2.0005e-07	3.59406e-06
>sp|P03928|ATP8_HUMAN ATP synthase protein 8 OS=Homo sapiens OX=9606 GN=MT-ATP8 PE=1 SV=1	P03928	MT-ATP8	ATP synthase protein 8	True	Homo sapiens	0.374752	1.87874e-13	44.9846	False	P03928	MT-ATP8	ATP synthase protein 8	16.7853	17.208	16.1723	16.5768	16.4295	15.7843	16.069	15.6211	16.0706	16.294	-0.666572	-1.11285	-0.220294	16.2111	-3.19091	-3.64921	0.0062443	0.0184155
>sp|Q14240|IF4A2_HUMAN Eukaryotic initiation factor 4A-II OS=Homo sapiens OX=9606 GN=EIF4A2 PE=1 SV=2	Q14240	EIF4A2	Eukaryotic initiation factor 4A-II	True	Homo sapiens	0.276816	7.02265e-29	55.077	False	Q14240	EIF4A2	Eukaryotic initiation factor 4A-II	17.582	17.5218	17.3257	17.5712	17.5518	16.8663	16.6946	16.7521	17.0154	16.8929	-0.666244	-0.853307	-0.479182	16.9808	-7.60885	4.68362	1.86871e-06	2.2475e-05
>sp|Q96QR8|PURB_HUMAN Transcriptional regulator protein Pur-beta OS=Homo sapiens OX=9606 GN=PURB PE=1 SV=3	Q96QR8	PURB	Transcriptional regulator protein Pur-beta	True	Homo sapiens	0.263331	9.77411e-25	52.4722	False	Q96QR8	PURB	Transcriptional regulator protein Pur-beta	16.1178	16.0972	16.2137	15.9309	16.087	15.327	15.4948	15.3422	15.5506	15.4051	-0.665387	-0.791828	-0.538947	15.8131	-11.2405	9.82871	1.35332e-08	4.03553e-07
>sp|Q9NXA8|SIR5_HUMAN NAD-dependent protein deacylase sirtuin-5, mitochondrial OS=Homo sapiens OX=9606 GN=SIRT5 PE=1 SV=2	Q9NXA8	SIRT5	NAD-dependent protein deacylase sirtuin-5, mitochondrial	True	Homo sapiens	0.356213	8.95804e-21	49.9416	False	Q9NXA8	SIRT5	NAD-dependent protein deacylase sirtuin-5, mitochondrial	16.0372	15.5868	15.9108	15.2341	15.4506	14.9281	14.7509	14.8094	15.3327	15.0718	-0.66532	-0.997821	-0.332818	15.3415	-4.27474	-1.45194	0.000702528	0.00301046
>sp|Q9H0E3|SP130_HUMAN Histone deacetylase complex subunit SAP130 OS=Homo sapiens OX=9606 GN=SAP130 PE=1 SV=1	Q9H0E3	SAP130	Histone deacetylase complex subunit SAP130	True	Homo sapiens	0.365453	2.59294e-20	49.6405	False	Q9H0E3	SAP130	Histone deacetylase complex subunit SAP130	15.9432	16.1564	16.3312	16.2774	16.2692	15.9713	15.8282	15.5781	15.0709	15.2046	-0.664862	-1.06234	-0.267387	15.917	-3.57351	-2.87655	0.00287479	0.00953592
>sp|Q58FG1|HS904_HUMAN Putative heat shock protein HSP 90-alpha A4 OS=Homo sapiens OX=9606 GN=HSP90AA4P PE=5 SV=1	Q58FG1	HSP90AA4P	Putative heat shock protein HSP 90-alpha A4	True	Homo sapiens	0.430961	1.0227e-17	47.9336	False	Q58FG1	HSP90AA4P	Putative heat shock protein HSP 90-alpha A4	16.4228	16.1453	16.1731	16.0935	15.5614	15.0359	15.4544	15.713	15.5653	15.3141	-0.662689	-1.18366	-0.141722	15.5141	-2.71752	-4.581	0.016178	0.0403057
>sp|Q8TDB6|DTX3L_HUMAN E3 ubiquitin-protein ligase DTX3L OS=Homo sapiens OX=9606 GN=DTX3L PE=1 SV=1	Q8TDB6	DTX3L	E3 ubiquitin-protein ligase DTX3L	True	Homo sapiens	0.564618	7.64491e-28	54.417	False	Q8TDB6	DTX3L	E3 ubiquitin-protein ligase DTX3L	17.6571	17.7051	17.4906	17.4974	17.6811	16.9601	16.8687	17.0494	16.8325	17.0244	-0.659249	-0.804653	-0.513845	16.6053	-9.68438	7.80495	9.39847e-08	1.91444e-06
>sp|P61970|NTF2_HUMAN Nuclear transport factor 2 OS=Homo sapiens OX=9606 GN=NUTF2 PE=1 SV=1	P61970	NUTF2	Nuclear transport factor 2	True	Homo sapiens	0.264859	0.00024919	35.2232	False	P61970	NUTF2	Nuclear transport factor 2	16.7251	16.4361	16.7384	16.2765	16.455	15.7531	16.1534	15.6191	15.9068	15.9073	-0.658288	-0.901389	-0.415188	16.0595	-5.785	1.49891	3.98764e-05	0.000274298
>sp|Q96HR8|NAF1_HUMAN H/ACA ribonucleoprotein complex non-core subunit NAF1 OS=Homo sapiens OX=9606 GN=NAF1 PE=1 SV=2	Q96HR8	NAF1	H/ACA ribonucleoprotein complex non-core subunit NAF1	True	Homo sapiens	0.33917	7.34738e-26	53.1736	False	Q96HR8	NAF1	H/ACA ribonucleoprotein complex non-core subunit NAF1	16.2515	16.2209	16.3222	16.3871	15.554	14.4747	15.7665	15.5663	15.9362	15.7041	-0.657605	-1.14166	-0.173551	15.9031	-2.90231	-4.22185	0.0111797	0.0296129
>sp|A6NCE7|MP3B2_HUMAN Microtubule-associated proteins 1A/1B light chain 3 beta 2 OS=Homo sapiens OX=9606 GN=MAP1LC3B2 PE=1 SV=1;>sp|Q9GZQ8|MLP3B_HUMAN Microtubule-associated proteins 1A/1B light chain 3B OS=Homo sapiens OX=9606 GN=MAP1LC3B PE=1 SV=3	A6NCE7;Q9GZQ8	MAP1LC3B2;MAP1LC3B	Microtubule-associated proteins 1A/1B light chain 3 beta 2;Microtubule-associated proteins 1A/1B light chain 3B	True	Homo sapiens	1.06445	3.18297e-19	48.9272	False	A6NCE7	MAP1LC3B2	Microtubule-associated proteins 1A/1B light chain 3 beta 2	16.5094	16.64	16.4593	16.6744	16.5252	16.1276	15.9379	15.4401	16.0264	16.0049	-0.654261	-0.898584	-0.409938	17.2298	-5.72083	1.37877	4.47796e-05	0.000304049
>sp|Q0VGL1|LTOR4_HUMAN Ragulator complex protein LAMTOR4 OS=Homo sapiens OX=9606 GN=LAMTOR4 PE=1 SV=1	Q0VGL1	LAMTOR4	Ragulator complex protein LAMTOR4	True	Homo sapiens	0.643295	6.58546e-12	43.8273	False	Q0VGL1	LAMTOR4	Ragulator complex protein LAMTOR4	16.696	15.3908	15.6994	15.2406	15.0566	14.9375	15.0758	14.6319	15.0596	15.1155	-0.652585	-1.3516	0.0464289	15.2355	-1.99445	-5.8915	0.0651012	0.123967
>sp|P09913|IFIT2_HUMAN Interferon-induced protein with tetratricopeptide repeats 2 OS=Homo sapiens OX=9606 GN=IFIT2 PE=1 SV=1	P09913	IFIT2	Interferon-induced protein with tetratricopeptide repeats 2	True	Homo sapiens	0.452254	1.5895e-25	52.9647	False	P09913	IFIT2	Interferon-induced protein with tetratricopeptide repeats 2	16.9986	16.5658	16.5912	16.816	16.6147	16.0551	16.0005	16.0847	15.9837	16.2111	-0.65023	-0.930164	-0.370296	15.9696	-4.9623	-0.0793786	0.00018386	0.000991265
>sp|P11216|PYGB_HUMAN Glycogen phosphorylase, brain form OS=Homo sapiens OX=9606 GN=PYGB PE=1 SV=5	P11216	PYGB	Glycogen phosphorylase, brain form	True	Homo sapiens	0.332512	2.97803e-30	55.9478	False	P11216	PYGB	Glycogen phosphorylase, brain form	17.777	17.7194	17.7062	17.732	17.6798	16.9697	17.1115	17.089	17.045	17.1648	-0.646914	-0.778477	-0.515351	17.5827	-10.5029	8.89903	3.29762e-08	8.15246e-07
>sp|Q5BJF2|SGMR2_HUMAN Sigma intracellular receptor 2 OS=Homo sapiens OX=9606 GN=TMEM97 PE=1 SV=1	Q5BJF2	TMEM97	Sigma intracellular receptor 2	True	Homo sapiens	0.306795	1.23529e-29	55.5579	False	Q5BJF2	TMEM97	Sigma intracellular receptor 2	17.1521	17.2485	17.1164	17.0901	17.1166	16.5704	16.2835	16.3907	16.7436	16.502	-0.646699	-0.820157	-0.473241	16.9599	-7.96354	5.26292	1.07077e-06	1.40145e-05
>sp|P15559|NQO1_HUMAN NAD(P)H dehydrogenase [quinone] 1 OS=Homo sapiens OX=9606 GN=NQO1 PE=1 SV=1	P15559	NQO1	NAD(P)H dehydrogenase [quinone] 1	True	Homo sapiens	0.461394	4.4759e-25	52.6842	False	P15559	NQO1	NAD(P)H dehydrogenase [quinone] 1	17.448	17.2757	17.4481	17.3415	17.5062	16.8746	16.9972	16.7764	16.6967	16.4453	-0.645886	-0.866811	-0.424961	17.3839	-6.24573	2.34558	1.76334e-05	0.000143071
>sp|P49790|NU153_HUMAN Nuclear pore complex protein Nup153 OS=Homo sapiens OX=9606 GN=NUP153 PE=1 SV=2	P49790	NUP153	Nuclear pore complex protein Nup153	True	Homo sapiens	0.601041	4.50447e-30	55.8349	False	P49790	NUP153	Nuclear pore complex protein Nup153	17.1816	17.3469	17.5137	17.4254	17.2955	16.8748	16.8183	16.6457	16.5557	16.6405	-0.645622	-0.791636	-0.499609	17.4991	-9.44462	7.47117	1.29355e-07	2.4697e-06
>sp|Q9NUD5|ZCHC3_HUMAN Zinc finger CCHC domain-containing protein 3 OS=Homo sapiens OX=9606 GN=ZCCHC3 PE=1 SV=2	Q9NUD5	ZCCHC3	Zinc finger CCHC domain-containing protein 3	True	Homo sapiens	0.266274	3.51445e-13	44.7858	False	Q9NUD5	ZCCHC3	Zinc finger CCHC domain-containing protein 3	16.0325	15.8876	16.0822	15.6952	15.8927	15.1362	15.1851	15.4971	15.2784	15.2799	-0.642714	-0.799397	-0.486032	15.5078	-8.76184	6.48547	3.32228e-07	5.3987e-06
>sp|Q14802|FXYD3_HUMAN FXYD domain-containing ion transport regulator 3 OS=Homo sapiens OX=9606 GN=FXYD3 PE=1 SV=1	Q14802	FXYD3	FXYD domain-containing ion transport regulator 3	True	Homo sapiens	0.236183	2.54449e-14	45.609	False	Q14802	FXYD3	FXYD domain-containing ion transport regulator 3	18.9493	19.3615	19.3838	19.4945	19.3158	18.6762	18.5187	18.6199	18.6994	18.7779	-0.642572	-0.832383	-0.45276	18.9667	-7.23223	4.06252	3.38916e-06	3.54544e-05
>sp|P21802|FGFR2_HUMAN Fibroblast growth factor receptor 2 OS=Homo sapiens OX=9606 GN=FGFR2 PE=1 SV=1;>sp|P22607|FGFR3_HUMAN Fibroblast growth factor receptor 3 OS=Homo sapiens OX=9606 GN=FGFR3 PE=1 SV=1	P21802;P22607	FGFR2;FGFR3	Fibroblast growth factor receptor 2;Fibroblast growth factor receptor 3	True	Homo sapiens	0.302652	3.5573e-13	44.7819	False	P21802	FGFR2	Fibroblast growth factor receptor 2	15.5754	15.776	15.8523	15.8374	15.5578	15.0618	15.0659	15.1206	15.1761	14.9634	-0.642213	-0.821592	-0.462835	15.4675	-7.64775	4.7535	1.74553e-06	2.1214e-05
>sp|P34896|GLYC_HUMAN Serine hydroxymethyltransferase, cytosolic OS=Homo sapiens OX=9606 GN=SHMT1 PE=1 SV=1	P34896	SHMT1	Serine hydroxymethyltransferase, cytosolic	True	Homo sapiens	0.359384	7.11659e-25	52.5584	False	P34896	SHMT1	Serine hydroxymethyltransferase, cytosolic	15.5919	15.3888	15.8137	15.632	15.6166	14.9495	15.1005	14.8938	14.804	15.0876	-0.641505	-0.817525	-0.465485	15.1169	-7.7846	4.97798	1.40678e-06	1.78079e-05
>sp|P07358|CO8B_HUMAN Complement component C8 beta chain OS=Homo sapiens OX=9606 GN=C8B PE=1 SV=4	P07358	C8B	Complement component C8 beta chain	True	Homo sapiens	0.432928	0.00120938	33.6057	False	P07358	C8B	Complement component C8 beta chain	14.4378	14.4128	14.7915	NA	NA	13.9076	NA	NA	NA	NA	-0.639696	-1.11888	-0.160512	14.3942	-3.51958	-3.54983	0.0193257	0.046935
>sp|P50993|AT1A2_HUMAN Sodium/potassium-transporting ATPase subunit alpha-2 OS=Homo sapiens OX=9606 GN=ATP1A2 PE=1 SV=1	P50993	ATP1A2	Sodium/potassium-transporting ATPase subunit alpha-2	True	Homo sapiens	0.523262	0.00118965	33.626	False	P50993	ATP1A2	Sodium/potassium-transporting ATPase subunit alpha-2	NA	14.5495	15.0548	14.9901	NA	14.4562	NA	14.1914	NA	14.0331	-0.637905	-1.0306	-0.245208	14.5458	-3.88693	-3.0105	0.00669901	0.0194352
>sp|Q9H1B7|I2BPL_HUMAN Probable E3 ubiquitin-protein ligase IRF2BPL OS=Homo sapiens OX=9606 GN=IRF2BPL PE=1 SV=1	Q9H1B7	IRF2BPL	Probable E3 ubiquitin-protein ligase IRF2BPL	True	Homo sapiens	0.216829	2.69514e-24	52.1962	False	Q9H1B7	IRF2BPL	Probable E3 ubiquitin-protein ligase IRF2BPL	17.0797	17.4178	17.2341	17.2779	17.2772	16.6702	16.7692	16.5596	16.4891	16.6423	-0.631254	-0.778957	-0.483552	16.8659	-9.12881	7.02185	1.98845e-07	3.58354e-06
>sp|Q8TEY7|UBP33_HUMAN Ubiquitin carboxyl-terminal hydrolase 33 OS=Homo sapiens OX=9606 GN=USP33 PE=1 SV=2	Q8TEY7	USP33	Ubiquitin carboxyl-terminal hydrolase 33	True	Homo sapiens	0.338187	6.09151e-06	37.9103	False	Q8TEY7	USP33	Ubiquitin carboxyl-terminal hydrolase 33	15.7327	15.609	15.5287	15.7008	15.3775	14.7825	15.1246	14.7269	15.2552	14.9039	-0.631124	-0.875498	-0.38675	15.2966	-5.59675	0.698236	9.69741e-05	0.000576563
>sp|Q13325|IFIT5_HUMAN Interferon-induced protein with tetratricopeptide repeats 5 OS=Homo sapiens OX=9606 GN=IFIT5 PE=1 SV=1	Q13325	IFIT5	Interferon-induced protein with tetratricopeptide repeats 5	True	Homo sapiens	0.397977	4.66435e-14	45.4213	False	Q13325	IFIT5	Interferon-induced protein with tetratricopeptide repeats 5	15.0169	15.0343	15.4179	15.3567	15.1758	14.1854	14.7504	14.8133	14.7646	14.3327	-0.631035	-0.948767	-0.313302	14.8555	-4.34321	-1.70023	0.00103055	0.00414297
>sp|Q8IXQ6|PARP9_HUMAN Protein mono-ADP-ribosyltransferase PARP9 OS=Homo sapiens OX=9606 GN=PARP9 PE=1 SV=2	Q8IXQ6	PARP9	Protein mono-ADP-ribosyltransferase PARP9	True	Homo sapiens	0.612258	1.99659e-29	55.4254	False	Q8IXQ6	PARP9	Protein mono-ADP-ribosyltransferase PARP9	16.175	16.1916	16.0772	16.0916	16.0888	15.4772	15.4594	15.4841	15.559	15.4907	-0.630746	-0.706238	-0.555254	15.2895	-17.8464	16.3783	2.42728e-11	2.31244e-09
>sp|P0DMV8|HS71A_HUMAN Heat shock 70 kDa protein 1A OS=Homo sapiens OX=9606 GN=HSPA1A PE=1 SV=1;>sp|P0DMV9|HS71B_HUMAN Heat shock 70 kDa protein 1B OS=Homo sapiens OX=9606 GN=HSPA1B PE=1 SV=1	P0DMV8;P0DMV9	HSPA1A;HSPA1B	Heat shock 70 kDa protein 1A;Heat shock 70 kDa protein 1B	True	Homo sapiens	0.197876	8.96892e-27	53.7439	False	P0DMV8	HSPA1A	Heat shock 70 kDa protein 1A	22.5835	22.591	22.3987	22.6175	22.4921	21.9531	21.9323	21.8815	21.8623	21.9071	-0.62927	-0.7356	-0.522939	22.1153	-12.6408	11.4626	2.82153e-09	1.10287e-07
>sp|Q71SY5|MED25_HUMAN Mediator of RNA polymerase II transcription subunit 25 OS=Homo sapiens OX=9606 GN=MED25 PE=1 SV=2	Q71SY5	MED25	Mediator of RNA polymerase II transcription subunit 25	True	Homo sapiens	0.344529	2.62092e-28	54.7122	False	Q71SY5	MED25	Mediator of RNA polymerase II transcription subunit 25	16.6864	16.0584	16.5995	16.1576	15.8709	16.0677	15.6984	15.829	15.2703	15.3671	-0.628072	-1.0624	-0.193747	15.8244	-3.08935	-3.85207	0.0076687	0.0217575
>sp|Q9NRL3|STRN4_HUMAN Striatin-4 OS=Homo sapiens OX=9606 GN=STRN4 PE=1 SV=2	Q9NRL3	STRN4	Striatin-4	True	Homo sapiens	0.394802	1.36128e-20	49.8232	False	Q9NRL3	STRN4	Striatin-4	15.4118	15.0986	15.4223	15.2	15.2713	14.9007	14.953	14.8064	14.7384	13.8709	-0.626911	-1.04871	-0.205116	14.9862	-3.17525	-3.68058	0.00644552	0.0188701
>sp|P27708|PYR1_HUMAN Multifunctional protein CAD OS=Homo sapiens OX=9606 GN=CAD PE=1 SV=3	P27708	CAD	Multifunctional protein CAD	True	Homo sapiens	0.232221	7.02431e-34	58.2597	False	P27708	CAD	Multifunctional protein CAD	18.465	18.259	18.3238	18.2817	18.2474	17.6125	17.6271	17.686	17.786	17.7377	-0.625498	-0.772404	-0.478592	18.0736	-9.09463	6.97256	2.0845e-07	3.71041e-06
>sp|P69905|HBA_HUMAN Hemoglobin subunit alpha OS=Homo sapiens OX=9606 GN=HBA1 PE=1 SV=2	P69905	HBA1	Hemoglobin subunit alpha	True	Homo sapiens	0.65769	3.55084e-22	50.8495	False	P69905	HBA1	Hemoglobin subunit alpha	15.5812	15.8412	15.9612	15.7406	15.6739	15.4877	14.8642	14.8323	15.3917	15.0948	-0.625486	-0.886834	-0.364139	15.885	-5.11295	0.215511	0.000138064	0.000765773
>sp|Q9NQS7|INCE_HUMAN Inner centromere protein OS=Homo sapiens OX=9606 GN=INCENP PE=1 SV=3	Q9NQS7	INCENP	Inner centromere protein	True	Homo sapiens	0.428126	2.68706e-22	50.9273	False	Q9NQS7	INCENP	Inner centromere protein	15.0699	14.9655	15.4113	15.1719	15.1817	14.3066	14.8721	14.5432	14.4069	14.5522	-0.623872	-0.999008	-0.248736	14.8425	-3.55287	-2.91845	0.00299755	0.00986957
>sp|Q14558|KPRA_HUMAN Phosphoribosyl pyrophosphate synthase-associated protein 1 OS=Homo sapiens OX=9606 GN=PRPSAP1 PE=1 SV=2	Q14558	PRPSAP1	Phosphoribosyl pyrophosphate synthase-associated protein 1	True	Homo sapiens	0.318996	2.19987e-19	49.0325	False	Q14558	PRPSAP1	Phosphoribosyl pyrophosphate synthase-associated protein 1	15.4967	15.4599	15.3795	15.3014	15.5682	14.8124	14.9957	14.2398	14.8416	15.2015	-0.622914	-0.916647	-0.329181	15.1759	-4.53052	-0.936901	0.000424158	0.00197918
>sp|P68371|TBB4B_HUMAN Tubulin beta-4B chain OS=Homo sapiens OX=9606 GN=TUBB4B PE=1 SV=1	P68371	TUBB4B	Tubulin beta-4B chain	True	Homo sapiens	0.173154	1.40775e-26	53.6214	False	P68371	TUBB4B	Tubulin beta-4B chain	21.8494	21.6883	21.9088	21.6311	21.6933	21.1389	21.2755	21.0988	21.0668	21.0835	-0.621519	-0.772865	-0.470172	21.3502	-8.77165	6.50002	3.27634e-07	5.36929e-06
>sp|Q9NYP7|ELOV5_HUMAN Very long chain fatty acid elongase 5 OS=Homo sapiens OX=9606 GN=ELOVL5 PE=1 SV=1	Q9NYP7	ELOVL5	Very long chain fatty acid elongase 5	True	Homo sapiens	0.379287	7.3707e-23	51.2869	False	Q9NYP7	ELOVL5	Very long chain fatty acid elongase 5	15.5362	15.9813	15.8485	15.5101	15.4109	14.4917	14.8211	15.7202	15.0498	15.0996	-0.62089	-1.01694	-0.224845	15.4989	-3.34921	-3.33083	0.00453037	0.0139777
>sp|Q5BJD5|TM41B_HUMAN Transmembrane protein 41B OS=Homo sapiens OX=9606 GN=TMEM41B PE=1 SV=1	Q5BJD5	TMEM41B	Transmembrane protein 41B	True	Homo sapiens	0.466407	1.66838e-23	51.697	False	Q5BJD5	TMEM41B	Transmembrane protein 41B	16.2106	16.1182	16.427	15.7874	16.2194	15.7131	15.8905	16.1648	14.9489	14.9441	-0.620213	-1.33286	0.0924315	15.6698	-1.85926	-6.11291	0.0832407	0.150626
>sp|P09601|HMOX1_HUMAN Heme oxygenase 1 OS=Homo sapiens OX=9606 GN=HMOX1 PE=1 SV=1	P09601	HMOX1	Heme oxygenase 1	True	Homo sapiens	0.395942	2.39421e-16	47.0157	False	P09601	HMOX1	Heme oxygenase 1	15.4391	15.233	15.3863	15.2232	15.3714	14.5208	15.0205	14.7894	NA	14.5186	-0.618302	-0.88576	-0.350844	14.8965	-5.00983	-0.280106	0.0002615	0.00131546
>sp|Q658P3|STEA3_HUMAN Metalloreductase STEAP3 OS=Homo sapiens OX=9606 GN=STEAP3 PE=1 SV=2	Q658P3	STEAP3	Metalloreductase STEAP3	True	Homo sapiens	0.304184	2.14836e-23	51.6275	False	Q658P3	STEAP3	Metalloreductase STEAP3	15.9274	16.0187	15.9461	15.8587	16.1241	15.3515	15.3627	15.2752	15.3548	15.4498	-0.616224	-0.753569	-0.47888	15.7573	-9.58354	7.66533	1.0742e-07	2.14285e-06
>sp|Q14C86|GAPD1_HUMAN GTPase-activating protein and VPS9 domain-containing protein 1 OS=Homo sapiens OX=9606 GN=GAPVD1 PE=1 SV=2	Q14C86	GAPVD1	GTPase-activating protein and VPS9 domain-containing protein 1	True	Homo sapiens	0.296006	1.86009e-20	49.7347	False	Q14C86	GAPVD1	GTPase-activating protein and VPS9 domain-containing protein 1	16.203	16.2962	16.3213	16.3719	16.2975	15.3949	15.7691	15.6203	15.8606	15.7692	-0.615124	-0.797728	-0.43252	16.1034	-7.19645	4.00344	3.58613e-06	3.71123e-05
>sp|P20592|MX2_HUMAN Interferon-induced GTP-binding protein Mx2 OS=Homo sapiens OX=9606 GN=MX2 PE=1 SV=1	P20592	MX2	Interferon-induced GTP-binding protein Mx2	True	Homo sapiens	0.582026	4.58339e-25	52.6778	False	P20592	MX2	Interferon-induced GTP-binding protein Mx2	17.3972	17.5742	17.1016	17.4265	17.1927	17.0817	16.75	16.5457	16.6276	16.6129	-0.614859	-0.877282	-0.352435	16.3483	-5.03861	-0.100344	0.000197119	0.0010481
>sp|P02686|MBP_HUMAN Myelin basic protein OS=Homo sapiens OX=9606 GN=MBP PE=1 SV=3	P02686	MBP	Myelin basic protein	True	Homo sapiens	0.621407	1.58564e-26	53.5891	False	P02686	MBP	Myelin basic protein	15.5928	15.6875	16.3513	16.2115	16.2833	15.1583	15.4297	16.7973	14.8593	14.8096	-0.61446	-1.52443	0.295511	15.8015	-1.44258	-6.72985	0.170228	0.264149
>sp|P78337|PITX1_HUMAN Pituitary homeobox 1 OS=Homo sapiens OX=9606 GN=PITX1 PE=1 SV=2	P78337	PITX1	Pituitary homeobox 1	True	Homo sapiens	0.633518	5.74224e-32	57.0082	False	P78337	PITX1	Pituitary homeobox 1	15.27	15.427	15.3529	15.2381	15.2403	14.615	14.7071	14.7238	14.6802	14.7322	-0.61402	-0.726402	-0.501638	14.636	-11.6703	10.3476	8.22842e-09	2.6593e-07
>sp|P54652|HSP72_HUMAN Heat shock-related 70 kDa protein 2 OS=Homo sapiens OX=9606 GN=HSPA2 PE=1 SV=1	P54652	HSPA2	Heat shock-related 70 kDa protein 2	True	Homo sapiens	0.331607	4.11946e-27	53.9557	False	P54652	HSPA2	Heat shock-related 70 kDa protein 2	15.4409	15.4044	15.3177	15.2744	15.3235	14.6751	14.7474	14.7092	14.7866	14.7751	-0.613492	-0.75523	-0.471755	14.9271	-9.24534	7.18895	1.69462e-07	3.12209e-06
>sp|Q9HCJ1|ANKH_HUMAN Mineralization regulator ANKH OS=Homo sapiens OX=9606 GN=ANKH PE=1 SV=2	Q9HCJ1	ANKH	Mineralization regulator ANKH	True	Homo sapiens	0.368252	1.82773e-22	51.0347	False	Q9HCJ1	ANKH	Mineralization regulator ANKH	15.2297	15.2339	15.0027	15.3225	15.3138	14.7289	14.5622	14.5685	14.6787	14.5101	-0.610833	-0.774032	-0.447634	15.0058	-7.99473	5.31217	1.02145e-06	1.35219e-05
>sp|Q14142|TRI14_HUMAN Tripartite motif-containing protein 14 OS=Homo sapiens OX=9606 GN=TRIM14 PE=1 SV=2	Q14142	TRIM14	Tripartite motif-containing protein 14	True	Homo sapiens	0.372194	1.19067e-11	43.6265	False	Q14142	TRIM14	Tripartite motif-containing protein 14	15.4348	15.1387	15.1483	15.3047	15.2707	14.5183	14.539	14.799	14.7392	NA	-0.610556	-0.809091	-0.412021	14.9155	-6.79878	1.98642	3.53468e-05	0.000249672
>sp|P08519|APOA_HUMAN Apolipoprotein(a) OS=Homo sapiens OX=9606 GN=LPA PE=1 SV=2	P08519	LPA	Apolipoprotein(a)	True	Homo sapiens	0.477235	3.67109e-13	44.7719	False	P08519	LPA	Apolipoprotein(a)	17.1519	17.1783	15.9556	16.7218	17.1992	16.5173	16.0793	15.8979	16.1476	16.5131	-0.610326	-1.29975	0.0790959	16.4981	-1.89125	-6.06136	0.0785795	0.143673
>sp|Q5T9L3|WLS_HUMAN Protein wntless homolog OS=Homo sapiens OX=9606 GN=WLS PE=1 SV=2	Q5T9L3	WLS	Protein wntless homolog	True	Homo sapiens	0.192778	6.33298e-22	50.6877	False	Q5T9L3	WLS	Protein wntless homolog	18.444	18.5191	18.508	18.4742	18.4707	17.8825	17.8661	17.7953	17.9603	17.8605	-0.610245	-0.723995	-0.496495	18.0969	-11.4591	10.0947	1.04876e-08	3.27949e-07
>sp|P16949|STMN1_HUMAN Stathmin OS=Homo sapiens OX=9606 GN=STMN1 PE=1 SV=3	P16949	STMN1	Stathmin	True	Homo sapiens	0.323295	7.29219e-28	54.43	False	P16949	STMN1	Stathmin	18.0924	18.3642	18.7797	18.4554	18.539	17.8007	18.2921	17.6997	17.6315	17.7613	-0.609074	-0.991978	-0.22617	17.8265	-3.39823	-3.23181	0.00410162	0.012812
>sp|P22735|TGM1_HUMAN Protein-glutamine gamma-glutamyltransferase K OS=Homo sapiens OX=9606 GN=TGM1 PE=1 SV=4	P22735	TGM1	Protein-glutamine gamma-glutamyltransferase K	True	Homo sapiens	0.259642	5.81389e-31	56.3888	False	P22735	TGM1	Protein-glutamine gamma-glutamyltransferase K	16.0703	15.9299	15.9398	15.9467	16.0056	15.2396	15.4145	15.3809	15.3924	15.4226	-0.608438	-0.778497	-0.43838	15.5783	-7.64218	4.74823	1.75315e-06	2.1262e-05
>sp|Q9BYC8|RM32_HUMAN Large ribosomal subunit protein bL32m OS=Homo sapiens OX=9606 GN=MRPL32 PE=1 SV=1	Q9BYC8	MRPL32	Large ribosomal subunit protein bL32m	True	Homo sapiens	0.371837	1.08278e-23	51.8158	False	Q9BYC8	MRPL32	Large ribosomal subunit protein bL32m	15.837	16.2498	15.3552	15.7925	15.627	14.7452	15.2926	15.1128	15.2432	15.4295	-0.607623	-0.991778	-0.223467	15.4092	-3.37909	-3.2705	0.004264	0.0132335
>sp|Q9H4A3|WNK1_HUMAN Serine/threonine-protein kinase WNK1 OS=Homo sapiens OX=9606 GN=WNK1 PE=1 SV=2	Q9H4A3	WNK1	Serine/threonine-protein kinase WNK1	True	Homo sapiens	0.316157	1.40596e-29	55.5222	False	Q9H4A3	WNK1	Serine/threonine-protein kinase WNK1	15.4126	15.1155	15.2169	15.2903	15.543	14.9135	14.5415	14.1945	14.938	14.9545	-0.607263	-0.88898	-0.325547	15.0248	-4.60508	-0.787653	0.000366598	0.00174981
>sp|P62273|RS29_HUMAN Small ribosomal subunit protein uS14 OS=Homo sapiens OX=9606 GN=RPS29 PE=1 SV=2	P62273	RPS29	Small ribosomal subunit protein uS14	True	Homo sapiens	0.769526	3.4751e-29	55.272	False	P62273	RPS29	Small ribosomal subunit protein uS14	16.7885	15.8412	17.2633	15.7992	17.2043	16.0927	17.0128	16.883	15.2674	14.6137	-0.605403	-1.56616	0.355352	15.7363	-1.34618	-6.85633	0.198753	0.297641
>sp|Q13885|TBB2A_HUMAN Tubulin beta-2A chain OS=Homo sapiens OX=9606 GN=TUBB2A PE=1 SV=1	Q13885	TUBB2A	Tubulin beta-2A chain	True	Homo sapiens	0.200101	1.22262e-22	51.1465	False	Q13885	TUBB2A	Tubulin beta-2A chain	17.3704	17.1286	17.3995	17.0561	17.2822	16.7103	16.7664	16.6369	16.4681	16.6327	-0.604482	-0.779105	-0.42986	16.8605	-7.39405	4.34166	2.5885e-06	2.8588e-05
>sp|Q8NHV4|NEDD1_HUMAN Protein NEDD1 OS=Homo sapiens OX=9606 GN=NEDD1 PE=1 SV=1	Q8NHV4	NEDD1	Protein NEDD1	True	Homo sapiens	0.47297	7.69732e-15	45.9758	False	Q8NHV4	NEDD1	Protein NEDD1	14.5803	14.7325	14.7625	14.6293	14.5331	14.0565	14.5252	13.8484	13.9439	13.8538	-0.601982	-0.835616	-0.368347	14.4555	-5.50451	0.969959	6.64735e-05	0.000420272
>sp|P62854|RS26_HUMAN Small ribosomal subunit protein eS26 OS=Homo sapiens OX=9606 GN=RPS26 PE=1 SV=3	P62854	RPS26	Small ribosomal subunit protein eS26	True	Homo sapiens	0.693501	1.81995e-23	51.6731	False	P62854	RPS26	Small ribosomal subunit protein eS26	19.0415	18.2175	19.5222	17.8313	19.0807	17.9524	18.9461	19.5836	17.3938	16.8075	-0.601954	-1.62013	0.416226	17.913	-1.26302	-6.95994	0.22636	0.332274
>sp|O43448|KCAB3_HUMAN Voltage-gated potassium channel subunit beta-3 OS=Homo sapiens OX=9606 GN=KCNAB3 PE=1 SV=2	O43448	KCNAB3	Voltage-gated potassium channel subunit beta-3	True	Homo sapiens	0.69172	2.1459e-12	44.2003	False	O43448	KCNAB3	Voltage-gated potassium channel subunit beta-3	16.0398	NA	16.266	NA	15.3462	14.2971	NA	16.2714	NA	NA	-0.59979	-2.09493	0.895351	15.6441	-0.998152	-6.86312	0.359258	0.477004
>sp|Q96EV2|RBM33_HUMAN RNA-binding protein 33 OS=Homo sapiens OX=9606 GN=RBM33 PE=1 SV=3	Q96EV2	RBM33	RNA-binding protein 33	True	Homo sapiens	0.64939	2.77029e-17	47.6456	False	Q96EV2	RBM33	RNA-binding protein 33	14.393	14.3831	14.5502	14.4574	14.6123	13.8354	13.9675	NA	13.776	13.939	-0.599712	-0.924152	-0.275272	14.2931	-3.97508	-2.0957	0.00145461	0.00553979
>sp|Q8N554|ZN276_HUMAN Zinc finger protein 276 OS=Homo sapiens OX=9606 GN=ZNF276 PE=1 SV=4	Q8N554	ZNF276	Zinc finger protein 276	True	Homo sapiens	0.337623	1.37419e-07	39.9217	False	Q8N554	ZNF276	Zinc finger protein 276	15.9858	15.9741	15.6259	15.9245	15.8022	15.3587	15.5027	15.4702	15.1966	14.787	-0.599419	-0.90015	-0.298688	15.6369	-4.25819	-1.48542	0.000726004	0.00309273
>sp|O95072|REC8_HUMAN Meiotic recombination protein REC8 homolog OS=Homo sapiens OX=9606 GN=REC8 PE=1 SV=1	O95072	REC8	Meiotic recombination protein REC8 homolog	True	Homo sapiens	0.512387	7.35911e-13	44.5488	False	O95072	REC8	Meiotic recombination protein REC8 homolog	15.0837	15.3144	15.3062	15.2448	15.4772	14.8409	14.5611	14.7445	14.4609	14.8252	-0.598754	-0.771202	-0.426305	14.7334	-7.4163	4.37844	2.49882e-06	2.7802e-05
>sp|Q86YP4|P66A_HUMAN Transcriptional repressor p66-alpha OS=Homo sapiens OX=9606 GN=GATAD2A PE=1 SV=1	Q86YP4	GATAD2A	Transcriptional repressor p66-alpha	True	Homo sapiens	0.452475	9.08785e-30	55.6425	False	Q86YP4	GATAD2A	Transcriptional repressor p66-alpha	16.8108	17.3659	17.226	17.3949	17.3765	16.9346	16.9585	16.1543	16.327	16.8057	-0.598746	-0.921971	-0.275521	17.2446	-3.95741	-2.09567	0.00132427	0.00514556
>sp|Q9H6A0|DEN2D_HUMAN DENN domain-containing protein 2D OS=Homo sapiens OX=9606 GN=DENND2D PE=1 SV=2	Q9H6A0	DENND2D	DENN domain-containing protein 2D	True	Homo sapiens	0.403995	2.42781e-12	44.1597	False	Q9H6A0	DENND2D	DENN domain-containing protein 2D	16.0969	16.0468	16.1335	15.5953	16.3408	15.6825	15.765	15.9477	15.5501	14.2751	-0.598574	-1.20495	0.00780403	15.6735	-2.15871	-5.64397	0.052557	0.104446
>sp|Q15208|STK38_HUMAN Serine/threonine-protein kinase 38 OS=Homo sapiens OX=9606 GN=STK38 PE=1 SV=1	Q15208	STK38	Serine/threonine-protein kinase 38	True	Homo sapiens	0.44838	1.45326e-15	46.4797	False	Q15208	STK38	Serine/threonine-protein kinase 38	15.0867	14.7879	14.9068	14.8359	14.7433	14.3587	13.8633	14.216	14.3232	14.6201	-0.595851	-0.881717	-0.309985	14.479	-4.45294	-1.09265	0.000493966	0.00225185
>sp|O75764|TCEA3_HUMAN Transcription elongation factor A protein 3 OS=Homo sapiens OX=9606 GN=TCEA3 PE=1 SV=2	O75764	TCEA3	Transcription elongation factor A protein 3	True	Homo sapiens	0.419737	8.58543e-10	42.0761	False	O75764	TCEA3	Transcription elongation factor A protein 3	15.4128	15.3901	15.3663	15.3233	15.0674	14.7752	14.6711	14.6866	14.7358	NA	-0.594821	-1.022	-0.167645	14.9773	-3.01756	-4.01912	0.0101932	0.0274907
>sp|P21266|GSTM3_HUMAN Glutathione S-transferase Mu 3 OS=Homo sapiens OX=9606 GN=GSTM3 PE=1 SV=3	P21266	GSTM3	Glutathione S-transferase Mu 3	True	Homo sapiens	0.434772	2.66041e-26	53.4487	False	P21266	GSTM3	Glutathione S-transferase Mu 3	15.3498	15.2634	15.1948	15.0812	15.278	14.6615	14.6779	14.4503	14.696	14.708	-0.594728	-0.736688	-0.452767	15.1208	-8.94849	6.76024	2.55411e-07	4.38443e-06
>sp|Q14244|MAP7_HUMAN Ensconsin OS=Homo sapiens OX=9606 GN=MAP7 PE=1 SV=1	Q14244	MAP7	Ensconsin	True	Homo sapiens	0.397111	9.97209e-19	48.6013	False	Q14244	MAP7	Ensconsin	15.694	15.7606	15.9157	15.7332	15.7937	14.5052	15.314	15.3542	15.4062	15.3494	-0.593644	-0.885211	-0.302078	15.7012	-4.34972	-1.30053	0.000605542	0.00267409
>sp|P09110|THIK_HUMAN 3-ketoacyl-CoA thiolase, peroxisomal OS=Homo sapiens OX=9606 GN=ACAA1 PE=1 SV=2	P09110	ACAA1	3-ketoacyl-CoA thiolase, peroxisomal	True	Homo sapiens	0.513672	1.66303e-13	45.0232	False	P09110	ACAA1	3-ketoacyl-CoA thiolase, peroxisomal	15.8147	16.4225	15.4497	16.3912	15.9145	15.126	15.8554	15.189	15.5093	15.3494	-0.592692	-1.00759	-0.177796	15.4587	-3.09576	-3.92909	0.00878622	0.0244132
>sp|O75323|NIPS2_HUMAN Protein NipSnap homolog 2 OS=Homo sapiens OX=9606 GN=NIPSNAP2 PE=1 SV=1	O75323	NIPSNAP2	Protein NipSnap homolog 2	True	Homo sapiens	0.20211	2.96517e-27	54.0455	False	O75323	NIPSNAP2	Protein NipSnap homolog 2	17.4321	17.534	17.3313	17.3786	17.4225	16.9356	16.8703	16.7401	16.8528	16.7428	-0.591385	-0.693302	-0.489468	17.1061	-12.3943	11.1865	3.67857e-09	1.34687e-07
>sp|Q13451|FKBP5_HUMAN Peptidyl-prolyl cis-trans isomerase FKBP5 OS=Homo sapiens OX=9606 GN=FKBP5 PE=1 SV=2	Q13451	FKBP5	Peptidyl-prolyl cis-trans isomerase FKBP5	True	Homo sapiens	0.240227	3.81244e-27	53.9769	False	Q13451	FKBP5	Peptidyl-prolyl cis-trans isomerase FKBP5	16.5388	16.5761	16.338	16.6203	16.6507	15.906	15.9907	15.9949	16.102	15.7793	-0.590229	-0.7244	-0.456058	16.2604	-9.39637	7.40324	1.38042e-07	2.60972e-06
>sp|P31947|1433S_HUMAN 14-3-3 protein sigma OS=Homo sapiens OX=9606 GN=SFN PE=1 SV=1	P31947	SFN	14-3-3 protein sigma	True	Homo sapiens	0.239984	8.8746e-27	53.7467	False	P31947	SFN	14-3-3 protein sigma	20.5466	20.1858	19.9636	20.1683	19.9749	19.3117	19.6769	19.6872	19.5929	19.6272	-0.588697	-0.907427	-0.269967	19.9068	-3.94586	-2.11915	0.00135535	0.00524112
>sp|Q9Y6R0|NUMBL_HUMAN Numb-like protein OS=Homo sapiens OX=9606 GN=NUMBL PE=1 SV=1	Q9Y6R0	NUMBL	Numb-like protein	True	Homo sapiens	0.696762	0.00160731	33.2319	False	Q9Y6R0	NUMBL	Numb-like protein	14.6836	14.6533	14.6902	14.78	14.5182	14.0901	13.936	NA	14.2072	NA	-0.587267	-0.769917	-0.404617	14.8814	-6.96613	3.0697	1.14031e-05	9.90494e-05
>sp|Q99766|ATP5S_HUMAN ATP synthase subunit s, mitochondrial OS=Homo sapiens OX=9606 GN=DMAC2L PE=1 SV=4	Q99766	DMAC2L	ATP synthase subunit s, mitochondrial	True	Homo sapiens	0.271209	2.4544e-19	49.0013	False	Q99766	DMAC2L	ATP synthase subunit s, mitochondrial	16.1084	15.9707	15.9299	16.2624	16.3491	15.7306	15.6705	15.5995	15.5963	15.0919	-0.586347	-0.83777	-0.334923	15.8103	-4.98219	-0.0403123	0.000177008	0.0009624
>sp|Q5VT52|RPRD2_HUMAN Regulation of nuclear pre-mRNA domain-containing protein 2 OS=Homo sapiens OX=9606 GN=RPRD2 PE=1 SV=1	Q5VT52	RPRD2	Regulation of nuclear pre-mRNA domain-containing protein 2	True	Homo sapiens	0.272326	5.44482e-32	57.0225	False	Q5VT52	RPRD2	Regulation of nuclear pre-mRNA domain-containing protein 2	16.1481	16.2932	16.273	16.2916	16.3538	15.7016	15.7797	15.6602	15.6858	15.6119	-0.584076	-0.701774	-0.466377	16.0637	-10.5998	9.02404	2.92556e-08	7.39055e-07
>sp|Q01581|HMCS1_HUMAN Hydroxymethylglutaryl-CoA synthase, cytoplasmic OS=Homo sapiens OX=9606 GN=HMGCS1 PE=1 SV=2	Q01581	HMGCS1	Hydroxymethylglutaryl-CoA synthase, cytoplasmic	True	Homo sapiens	0.394943	4.65673e-27	53.9223	False	Q01581	HMGCS1	Hydroxymethylglutaryl-CoA synthase, cytoplasmic	17.207	17.0697	17.1764	17.1387	17.0438	16.4163	16.584	16.537	16.6051	16.5736	-0.583908	-0.721655	-0.446161	17.085	-9.05444	6.91441	2.20376e-07	3.87501e-06
>sp|Q8WVC6|DCAKD_HUMAN Dephospho-CoA kinase domain-containing protein OS=Homo sapiens OX=9606 GN=DCAKD PE=1 SV=1	Q8WVC6	DCAKD	Dephospho-CoA kinase domain-containing protein	True	Homo sapiens	0.245651	7.34518e-14	45.2797	False	Q8WVC6	DCAKD	Dephospho-CoA kinase domain-containing protein	16.2426	16.4005	16.3443	16.0502	16.3146	15.8886	15.5375	15.6778	15.4698	15.8596	-0.583789	-0.798031	-0.369547	15.9219	-5.82136	1.56673	3.735e-05	0.00026127
>sp|P00973|OAS1_HUMAN 2'-5'-oligoadenylate synthase 1 OS=Homo sapiens OX=9606 GN=OAS1 PE=1 SV=4	P00973	OAS1	2'-5'-oligoadenylate synthase 1	True	Homo sapiens	0.620129	7.82509e-27	53.781	False	P00973	OAS1	2'-5'-oligoadenylate synthase 1	16.9096	16.9698	16.886	16.7637	16.7195	16.1578	16.1056	16.5262	16.2504	16.2927	-0.583186	-0.745553	-0.42082	15.8427	-7.67202	4.79658	1.67379e-06	2.05146e-05
>sp|Q8WUW1|BRK1_HUMAN Protein BRICK1 OS=Homo sapiens OX=9606 GN=BRK1 PE=1 SV=1	Q8WUW1	BRK1	Protein BRICK1	True	Homo sapiens	0.424461	4.53894e-25	52.6804	False	Q8WUW1	BRK1	Protein BRICK1	15.2271	16.1269	16.0992	15.928	16.026	15.1995	14.7665	15.4886	14.9314	16.1081	-0.582627	-1.14354	-0.0217175	15.5004	-2.21907	-5.50475	0.0427633	0.0888278
>sp|P04114|APOB_HUMAN Apolipoprotein B-100 OS=Homo sapiens OX=9606 GN=APOB PE=1 SV=3	P04114	APOB	Apolipoprotein B-100	True	Homo sapiens	1.01413	9.79052e-17	47.2782	False	P04114	APOB	Apolipoprotein B-100	15.8458	15.8893	15.9495	15.7159	15.98	15.3064	15.2684	14.9815	15.6495	15.263	-0.582337	-0.819358	-0.345316	16.4977	-5.2488	0.479291	0.000106897	0.000622758
>sp|Q8WUD1|RAB2B_HUMAN Ras-related protein Rab-2B OS=Homo sapiens OX=9606 GN=RAB2B PE=1 SV=1	Q8WUD1	RAB2B	Ras-related protein Rab-2B	True	Homo sapiens	0.424896	3.39247e-25	52.7594	False	Q8WUD1	RAB2B	Ras-related protein Rab-2B	15.2198	15.5036	15.6277	15.4411	15.5343	14.9004	14.7436	14.974	14.9176	14.8941	-0.579368	-0.773382	-0.385353	15.3853	-6.37958	2.58625	1.39884e-05	0.000117964
>sp|Q9BRP4|PAAF1_HUMAN Proteasomal ATPase-associated factor 1 OS=Homo sapiens OX=9606 GN=PAAF1 PE=1 SV=2	Q9BRP4	PAAF1	Proteasomal ATPase-associated factor 1	True	Homo sapiens	0.300359	3.82152e-12	44.0095	False	Q9BRP4	PAAF1	Proteasomal ATPase-associated factor 1	15.4544	15.4058	15.4471	15.316	15.585	14.9135	15.0352	14.7625	14.4246	15.1771	-0.57912	-0.840653	-0.317587	15.1227	-4.73058	-0.537486	0.000287194	0.00142367
>sp|Q8WXH0|SYNE2_HUMAN Nesprin-2 OS=Homo sapiens OX=9606 GN=SYNE2 PE=1 SV=3	Q8WXH0	SYNE2	Nesprin-2	True	Homo sapiens	0.197933	2.13613e-32	57.2759	False	Q8WXH0	SYNE2	Nesprin-2	17.1545	17.2019	17.1905	17.2111	17.1917	16.6433	16.6322	16.5491	16.6375	16.5932	-0.578873	-0.645431	-0.512315	16.8063	-18.5772	16.9556	1.38049e-11	1.50681e-09
>sp|Q9BTD8|RBM42_HUMAN RNA-binding protein 42 OS=Homo sapiens OX=9606 GN=RBM42 PE=1 SV=1	Q9BTD8	RBM42	RNA-binding protein 42	True	Homo sapiens	0.217082	5.56623e-23	51.3647	False	Q9BTD8	RBM42	RNA-binding protein 42	16.5839	16.6408	16.7103	16.5662	16.5235	15.9147	15.9652	16.0034	16.0351	16.2165	-0.577967	-0.70299	-0.452943	16.3487	-9.87437	8.06506	7.32726e-08	1.54139e-06
>sp|O43169|CYB5B_HUMAN Cytochrome b5 type B OS=Homo sapiens OX=9606 GN=CYB5B PE=1 SV=3	O43169	CYB5B	Cytochrome b5 type B	True	Homo sapiens	0.220435	1.46752e-19	49.1478	False	O43169	CYB5B	Cytochrome b5 type B	22.0019	21.9824	21.9845	22.0651	21.9738	21.4198	21.4498	21.2659	21.4716	21.5193	-0.576249	-0.672586	-0.479912	21.7781	-12.7766	11.6126	2.44264e-09	1.00218e-07
>sp|Q14676|MDC1_HUMAN Mediator of DNA damage checkpoint protein 1 OS=Homo sapiens OX=9606 GN=MDC1 PE=1 SV=3	Q14676	MDC1	Mediator of DNA damage checkpoint protein 1	True	Homo sapiens	0.282613	7.10197e-30	55.7102	False	Q14676	MDC1	Mediator of DNA damage checkpoint protein 1	16.0974	16.3339	16.2613	16.3767	16.2967	15.8013	15.6745	15.6423	15.7358	15.6324	-0.57598	-0.695847	-0.456113	16.0808	-10.2638	8.58644	4.44826e-08	1.04183e-06
>sp|P46531|NOTC1_HUMAN Neurogenic locus notch homolog protein 1 OS=Homo sapiens OX=9606 GN=NOTCH1 PE=1 SV=4	P46531	NOTCH1	Neurogenic locus notch homolog protein 1	True	Homo sapiens	0.448401	4.44159e-13	44.711	False	P46531	NOTCH1	Neurogenic locus notch homolog protein 1	15.1503	15.3328	15.1617	15.0146	15.2156	14.6332	14.7838	14.5495	13.979	15.0538	-0.575133	-0.892942	-0.257324	15.0536	-3.86611	-2.2814	0.00159129	0.00592383
>sp|O60610|DIAP1_HUMAN Protein diaphanous homolog 1 OS=Homo sapiens OX=9606 GN=DIAPH1 PE=1 SV=2	O60610	DIAPH1	Protein diaphanous homolog 1	True	Homo sapiens	0.242522	2.78092e-26	53.4367	False	O60610	DIAPH1	Protein diaphanous homolog 1	16.7082	16.5176	16.4087	16.3243	16.5197	15.7619	15.9438	15.9328	15.9946	15.9703	-0.575006	-0.752932	-0.397081	16.2485	-6.90294	3.51262	5.73399e-06	5.52853e-05
>sp|Q9H6T0|ESRP2_HUMAN Epithelial splicing regulatory protein 2 OS=Homo sapiens OX=9606 GN=ESRP2 PE=1 SV=1	Q9H6T0	ESRP2	Epithelial splicing regulatory protein 2	True	Homo sapiens	0.238595	5.99638e-20	49.4024	False	Q9H6T0	ESRP2	Epithelial splicing regulatory protein 2	16.34	16.3468	16.1129	16.3678	16.0776	15.4595	15.7521	15.7266	15.8162	15.6276	-0.572581	-0.725865	-0.419297	15.9333	-7.97881	5.28704	1.04633e-06	1.37881e-05
>sp|Q15646|OASL_HUMAN 2'-5'-oligoadenylate synthase-like protein OS=Homo sapiens OX=9606 GN=OASL PE=1 SV=2	Q15646	OASL	2'-5'-oligoadenylate synthase-like protein	True	Homo sapiens	0.497379	6.48009e-30	55.7354	False	Q15646	OASL	2'-5'-oligoadenylate synthase-like protein	16.0158	16.1245	15.9766	16.0687	16.0062	15.4629	15.5243	15.4981	15.3464	15.4997	-0.572074	-0.711476	-0.432673	15.3456	-8.76564	6.4911	3.30441e-07	5.38479e-06
>sp|Q15645|PCH2_HUMAN Pachytene checkpoint protein 2 homolog OS=Homo sapiens OX=9606 GN=TRIP13 PE=1 SV=2	Q15645	TRIP13	Pachytene checkpoint protein 2 homolog	True	Homo sapiens	0.21319	1.11646e-25	53.0603	False	Q15645	TRIP13	Pachytene checkpoint protein 2 homolog	16.761	16.6323	16.8703	16.6834	16.6309	16.2453	16.0199	16.2414	16.0591	16.1636	-0.569704	-0.73604	-0.403367	16.4421	-7.31577	4.2117	2.93198e-06	3.14685e-05
>sp|Q8WVK2|SNR27_HUMAN U4/U6.U5 small nuclear ribonucleoprotein 27 kDa protein OS=Homo sapiens OX=9606 GN=SNRNP27 PE=1 SV=1	Q8WVK2	SNRNP27	U4/U6.U5 small nuclear ribonucleoprotein 27 kDa protein	True	Homo sapiens	0.435464	5.00712e-06	38.0269	False	Q8WVK2	SNRNP27	U4/U6.U5 small nuclear ribonucleoprotein 27 kDa protein	14.837	14.8375	15.0645	15.1929	14.9134	14.3678	14.9966	14.1834	14.0525	NA	-0.568981	-0.892419	-0.245544	14.9164	-3.78308	-2.47386	0.00211142	0.00740278
>sp|O60513|B4GT4_HUMAN Beta-1,4-galactosyltransferase 4 OS=Homo sapiens OX=9606 GN=B4GALT4 PE=1 SV=1	O60513	B4GALT4	Beta-1,4-galactosyltransferase 4	True	Homo sapiens	0.330388	5.33868e-26	53.2601	False	O60513	B4GALT4	Beta-1,4-galactosyltransferase 4	15.4038	15.634	15.5573	15.6811	15.5588	15.0735	14.8696	15.0447	14.9553	15.0585	-0.566678	-0.722341	-0.411014	15.1315	-7.77586	4.96395	1.42581e-06	1.80095e-05
>sp|Q9P031|TAP26_HUMAN Thyroid transcription factor 1-associated protein 26 OS=Homo sapiens OX=9606 GN=CCDC59 PE=1 SV=2	Q9P031	CCDC59	Thyroid transcription factor 1-associated protein 26	True	Homo sapiens	0.525218	1.06018e-15	46.5741	False	Q9P031	CCDC59	Thyroid transcription factor 1-associated protein 26	15.5038	15.6298	15.4444	15.5704	15.223	15.1222	15.2365	15.1239	14.8838	14.1739	-0.566218	-1.16363	0.0311938	15.2236	-2.0248	-5.84056	0.0615581	0.118389
>sp|Q14738|2A5D_HUMAN Serine/threonine-protein phosphatase 2A 56 kDa regulatory subunit delta isoform OS=Homo sapiens OX=9606 GN=PPP2R5D PE=1 SV=1	Q14738	PPP2R5D	Serine/threonine-protein phosphatase 2A 56 kDa regulatory subunit delta isoform	True	Homo sapiens	0.376964	2.25789e-22	50.9758	False	Q14738	PPP2R5D	Serine/threonine-protein phosphatase 2A 56 kDa regulatory subunit delta isoform	14.7643	14.88	14.8633	14.9973	14.9755	14.4086	14.2576	13.9617	14.4349	14.5926	-0.56499	-0.793624	-0.336355	14.6557	-5.27924	0.538092	0.000100976	0.000596065
>sp|Q8NBP7|PCSK9_HUMAN Proprotein convertase subtilisin/kexin type 9 OS=Homo sapiens OX=9606 GN=PCSK9 PE=1 SV=3	Q8NBP7	PCSK9	Proprotein convertase subtilisin/kexin type 9	True	Homo sapiens	0.796173	2.44832e-20	49.6568	False	Q8NBP7	PCSK9	Proprotein convertase subtilisin/kexin type 9	14.9908	15.2024	15.1105	15.2187	15.0851	14.5764	14.6846	14.437	14.4999	14.5891	-0.564107	-0.684543	-0.44367	15.3718	-10.0046	8.24122	6.19036e-08	1.36568e-06
>sp|Q6YHK3|CD109_HUMAN CD109 antigen OS=Homo sapiens OX=9606 GN=CD109 PE=1 SV=2	Q6YHK3	CD109	CD109 antigen	True	Homo sapiens	0.477761	1.06449e-33	58.1324	False	Q6YHK3	CD109	CD109 antigen	18.8629	18.8774	18.8695	18.9185	18.9208	18.39	18.2934	18.2944	18.3574	18.2965	-0.563474	-0.649419	-0.477528	17.9769	-14.0039	12.9085	7.01676e-10	3.72403e-08
>sp|Q15003|CND2_HUMAN Condensin complex subunit 2 OS=Homo sapiens OX=9606 GN=NCAPH PE=1 SV=3	Q15003	NCAPH	Condensin complex subunit 2	True	Homo sapiens	0.447553	3.27492e-11	43.2765	False	Q15003	NCAPH	Condensin complex subunit 2	15.3006	15.0684	15.6687	15.5226	15.2639	14.6336	14.7998	14.9035	14.7343	14.9451	-0.56158	-0.836804	-0.286356	14.8881	-4.35911	-1.28159	0.0005944	0.00263495
>sp|Q3YEC7|RABL6_HUMAN Rab-like protein 6 OS=Homo sapiens OX=9606 GN=RABL6 PE=1 SV=2	Q3YEC7	RABL6	Rab-like protein 6	True	Homo sapiens	0.207338	1.83049e-21	50.3897	False	Q3YEC7	RABL6	Rab-like protein 6	16.4174	16.3744	16.3892	16.3164	16.4333	15.8419	15.8722	15.8098	15.7523	15.8481	-0.561271	-0.714128	-0.408415	16.0422	-7.84307	5.07154	1.28619e-06	1.64252e-05
>sp|Q14134|TRI29_HUMAN Tripartite motif-containing protein 29 OS=Homo sapiens OX=9606 GN=TRIM29 PE=1 SV=2	Q14134	TRIM29	Tripartite motif-containing protein 29	True	Homo sapiens	0.185404	1.53146e-29	55.4986	False	Q14134	TRIM29	Tripartite motif-containing protein 29	20.0728	20.1978	20.2197	20.0971	20.2079	19.545	19.5391	19.6412	19.6151	19.6486	-0.561244	-0.657902	-0.464586	19.767	-12.4026	11.1958	3.64558e-09	1.34687e-07
>sp|P63173|RL38_HUMAN Large ribosomal subunit protein eL38 OS=Homo sapiens OX=9606 GN=RPL38 PE=1 SV=2	P63173	RPL38	Large ribosomal subunit protein eL38	True	Homo sapiens	0.76502	2.1009e-27	54.1397	False	P63173	RPL38	Large ribosomal subunit protein eL38	17.432	17.2716	17.2945	17.447	17.3014	16.6243	17.0862	16.6455	16.8253	16.7709	-0.558862	-0.723555	-0.394168	17.7046	-7.24815	4.09879	3.26726e-06	3.44911e-05
>sp|P52272|HNRPM_HUMAN Heterogeneous nuclear ribonucleoprotein M OS=Homo sapiens OX=9606 GN=HNRNPM PE=1 SV=3	P52272	HNRNPM	Heterogeneous nuclear ribonucleoprotein M	True	Homo sapiens	0.238174	3.7934e-26	53.3526	False	P52272	HNRNPM	Heterogeneous nuclear ribonucleoprotein M	21.8839	21.9325	21.835	21.9929	21.916	21.3394	21.4933	21.3843	21.2713	21.2809	-0.55822	-0.657492	-0.458948	21.7245	-12.0109	10.7477	5.60585e-09	1.93035e-07
>sp|P13686|PPA5_HUMAN Tartrate-resistant acid phosphatase type 5 OS=Homo sapiens OX=9606 GN=ACP5 PE=1 SV=3	P13686	ACP5	Tartrate-resistant acid phosphatase type 5	True	Homo sapiens	0.298612	6.80764e-22	50.6674	False	P13686	ACP5	Tartrate-resistant acid phosphatase type 5	16.2216	16.1682	16.2938	16.3596	16.4818	15.6653	15.4675	15.9779	15.6833	15.941	-0.558002	-0.758505	-0.357498	15.8536	-5.94547	1.79698	2.99119e-05	0.000217115
>sp|Q14157|UBP2L_HUMAN Ubiquitin-associated protein 2-like OS=Homo sapiens OX=9606 GN=UBAP2L PE=1 SV=2	Q14157	UBAP2L	Ubiquitin-associated protein 2-like	True	Homo sapiens	0.326495	1.55704e-28	54.8563	False	Q14157	UBAP2L	Ubiquitin-associated protein 2-like	16.4859	16.7028	16.7931	16.7553	16.7889	16.0501	16.3156	15.9919	16.2559	16.1273	-0.557059	-0.721128	-0.392991	16.5996	-7.25228	4.1057	3.24567e-06	3.43258e-05
>sp|P78504|JAG1_HUMAN Protein jagged-1 OS=Homo sapiens OX=9606 GN=JAG1 PE=1 SV=3	P78504	JAG1	Protein jagged-1	True	Homo sapiens	0.586793	1.70005e-22	51.0549	False	P78504	JAG1	Protein jagged-1	15.0915	14.7725	14.9851	14.7257	14.9545	14.4267	14.5749	14.2167	14.2158	14.3158	-0.55587	-0.829697	-0.282042	14.8551	-4.33679	-1.32662	0.000621238	0.00272469
>sp|Q9BX68|HINT2_HUMAN Adenosine 5'-monophosphoramidase HINT2 OS=Homo sapiens OX=9606 GN=HINT2 PE=1 SV=1	Q9BX68	HINT2	Adenosine 5'-monophosphoramidase HINT2	True	Homo sapiens	0.277421	1.28637e-18	48.5285	False	Q9BX68	HINT2	Adenosine 5'-monophosphoramidase HINT2	16.8991	16.724	16.5824	17.1013	16.9563	16.5517	16.7706	16.0281	16.012	16.1269	-0.554732	-0.868814	-0.240651	16.6521	-3.77324	-2.4704	0.00191915	0.00689582
>sp|O00515|LAD1_HUMAN Ladinin-1 OS=Homo sapiens OX=9606 GN=LAD1 PE=1 SV=2	O00515	LAD1	Ladinin-1	True	Homo sapiens	0.509322	5.35841e-29	55.152	False	O00515	LAD1	Ladinin-1	18.1562	18.2136	18.3016	18.3133	18.2828	17.5748	17.8282	17.655	17.7036	17.7335	-0.554488	-0.691797	-0.417179	18.3437	-8.62566	6.28241	4.0349e-07	6.36019e-06
>sp|P50579|MAP2_HUMAN Methionine aminopeptidase 2 OS=Homo sapiens OX=9606 GN=METAP2 PE=1 SV=1	P50579	METAP2	Methionine aminopeptidase 2	True	Homo sapiens	0.409578	6.19914e-30	55.7475	False	P50579	METAP2	Methionine aminopeptidase 2	16.5877	16.4271	16.4456	16.4207	16.4523	15.9882	15.9433	15.933	15.9146	15.7828	-0.554322	-0.691012	-0.417632	16.4396	-8.6621	6.33696	3.82965e-07	6.17118e-06
>sp|Q9H853|TBA4B_HUMAN Putative tubulin-like protein alpha-4B OS=Homo sapiens OX=9606 GN=TUBA4B PE=5 SV=2	Q9H853	TUBA4B	Putative tubulin-like protein alpha-4B	True	Homo sapiens	0.187453	1.984e-10	42.6289	False	Q9H853	TUBA4B	Putative tubulin-like protein alpha-4B	19.7816	19.5012	19.8929	19.8084	19.5836	19.0905	19.559	18.8754	18.9987	19.2741	-0.554019	-0.840221	-0.267817	19.331	-4.13547	-1.73398	0.000926983	0.00378163
>sp|Q13867|BLMH_HUMAN Bleomycin hydrolase OS=Homo sapiens OX=9606 GN=BLMH PE=1 SV=1	Q13867	BLMH	Bleomycin hydrolase	True	Homo sapiens	0.291395	7.86882e-32	56.9236	False	Q13867	BLMH	Bleomycin hydrolase	15.7402	15.5788	15.5844	15.7418	15.555	15.1469	15.1401	14.9293	15.048	15.1686	-0.553441	-0.671628	-0.435255	15.4591	-10.0023	8.23813	6.20869e-08	1.36568e-06
>sp|Q9UHL4|DPP2_HUMAN Dipeptidyl peptidase 2 OS=Homo sapiens OX=9606 GN=DPP7 PE=1 SV=3	Q9UHL4	DPP7	Dipeptidyl peptidase 2	True	Homo sapiens	0.393359	2.31015e-20	49.6733	False	Q9UHL4	DPP7	Dipeptidyl peptidase 2	16.1459	16.2391	15.9755	15.9892	16.121	15.6739	15.2406	15.5169	15.646	15.6262	-0.553417	-0.734937	-0.371896	15.5252	-6.51298	2.82583	1.1105e-05	9.68968e-05
>sp|Q9UMD9|COHA1_HUMAN Collagen alpha-1(XVII) chain OS=Homo sapiens OX=9606 GN=COL17A1 PE=1 SV=3	Q9UMD9	COL17A1	Collagen alpha-1(XVII) chain	True	Homo sapiens	0.183708	3.50565e-27	53.9998	False	Q9UMD9	COL17A1	Collagen alpha-1(XVII) chain	18.7605	18.7713	19.0302	18.7613	18.7255	18.2167	18.3982	18.1857	18.2557	18.23	-0.552514	-0.706586	-0.398442	18.4337	-7.65982	4.77683	1.70576e-06	2.08622e-05
>sp|Q9Y3E7|CHMP3_HUMAN Charged multivesicular body protein 3 OS=Homo sapiens OX=9606 GN=CHMP3 PE=1 SV=3	Q9Y3E7	CHMP3	Charged multivesicular body protein 3	True	Homo sapiens	0.364638	7.80231e-24	51.9056	False	Q9Y3E7	CHMP3	Charged multivesicular body protein 3	16.6232	16.5077	16.428	16.6401	16.2377	15.7024	16.0812	15.8818	16.0986	15.9103	-0.552501	-0.851701	-0.253301	15.8974	-3.94498	-2.12095	0.00135776	0.00524691
>sp|P19013|K2C4_HUMAN Keratin, type II cytoskeletal 4 OS=Homo sapiens OX=9606 GN=KRT4 PE=1 SV=5	P19013	KRT4	Keratin, type II cytoskeletal 4	True	Homo sapiens	0.317053	9.90177e-19	48.6033	False	P19013	KRT4	Keratin, type II cytoskeletal 4	15.6705	15.8316	15.7014	15.2515	15.8135	14.993	15.1687	14.9875	15.17	15.1941	-0.551058	-0.788126	-0.31399	15.2599	-4.96589	-0.0723304	0.000182604	0.000987257
>sp|Q13509|TBB3_HUMAN Tubulin beta-3 chain OS=Homo sapiens OX=9606 GN=TUBB3 PE=1 SV=2	Q13509	TUBB3	Tubulin beta-3 chain	True	Homo sapiens	0.398804	1.77797e-18	48.4359	False	Q13509	TUBB3	Tubulin beta-3 chain	15.9973	16.1609	15.8818	16.4116	15.8401	15.6662	16.0775	15.6451	15.5208	14.6282	-0.550782	-1.02662	-0.0749463	15.5428	-2.47284	-5.04404	0.0262153	0.0601808
>sp|Q6PJG2|MDEAS_HUMAN Mitotic deacetylase-associated SANT domain protein OS=Homo sapiens OX=9606 GN=MIDEAS PE=1 SV=2	Q6PJG2	MIDEAS	Mitotic deacetylase-associated SANT domain protein	True	Homo sapiens	0.46408	1.7938e-18	48.4333	False	Q6PJG2	MIDEAS	Mitotic deacetylase-associated SANT domain protein	14.6519	14.8454	14.9798	14.87	15.1635	14.2744	14.4412	14.4474	14.499	14.0976	-0.55018	-0.748762	-0.351598	14.8089	-5.91884	1.74775	3.1366e-05	0.000226249
>sp|Q5T2T1|MPP7_HUMAN MAGUK p55 subfamily member 7 OS=Homo sapiens OX=9606 GN=MPP7 PE=1 SV=1	Q5T2T1	MPP7	MAGUK p55 subfamily member 7	True	Homo sapiens	0.248546	3.00389e-29	55.3123	False	Q5T2T1	MPP7	MAGUK p55 subfamily member 7	15.7251	15.8257	15.8031	15.8048	15.819	15.3637	15.1763	15.2077	15.1757	15.3123	-0.548412	-0.669799	-0.427025	15.5267	-9.65013	7.75765	9.83369e-08	1.99607e-06
>sp|Q9UQB8|BAIP2_HUMAN BAR/IMD domain-containing adapter protein 2 OS=Homo sapiens OX=9606 GN=BAIAP2 PE=1 SV=1	Q9UQB8	BAIAP2	BAR/IMD domain-containing adapter protein 2	True	Homo sapiens	0.202538	4.55658e-23	51.42	False	Q9UQB8	BAIAP2	BAR/IMD domain-containing adapter protein 2	17.7918	17.825	17.9986	17.8914	17.8877	17.4344	17.3815	17.3282	17.2659	17.2426	-0.548374	-0.650562	-0.446186	17.4399	-11.4624	10.0986	1.04482e-08	3.27949e-07
>sp|Q53GA4|PHLA2_HUMAN Pleckstrin homology-like domain family A member 2 OS=Homo sapiens OX=9606 GN=PHLDA2 PE=1 SV=2	Q53GA4	PHLDA2	Pleckstrin homology-like domain family A member 2	True	Homo sapiens	0.263678	3.94796e-12	43.9986	False	Q53GA4	PHLDA2	Pleckstrin homology-like domain family A member 2	16.1244	16.0845	16.5266	16.1256	15.9077	15.685	15.6367	15.5998	15.5959	15.5248	-0.545349	-0.736773	-0.353925	15.9511	-6.08626	2.05571	2.33106e-05	0.000176739
>sp|P32519|ELF1_HUMAN ETS-related transcription factor Elf-1 OS=Homo sapiens OX=9606 GN=ELF1 PE=1 SV=2	P32519	ELF1	ETS-related transcription factor Elf-1	True	Homo sapiens	0.426505	2.12585e-25	52.886	False	P32519	ELF1	ETS-related transcription factor Elf-1	14.6847	14.882	14.9312	15.062	14.9824	14.3653	14.3645	14.3859	14.2982	14.4024	-0.545192	-0.675739	-0.414645	14.7917	-8.92034	6.71905	2.65677e-07	4.46786e-06
>sp|Q9ULX3|NOB1_HUMAN RNA-binding protein NOB1 OS=Homo sapiens OX=9606 GN=NOB1 PE=1 SV=1	Q9ULX3	NOB1	RNA-binding protein NOB1	True	Homo sapiens	0.359086	2.0312e-15	46.3792	False	Q9ULX3	NOB1	RNA-binding protein NOB1	15.5203	15.1914	15.1653	14.678	14.8002	14.4744	14.5689	14.5989	14.4966	14.5156	-0.540124	-0.795571	-0.284678	14.8358	-4.51717	-0.96367	0.000435406	0.00202315
>sp|Q12899|TRI26_HUMAN Tripartite motif-containing protein 26 OS=Homo sapiens OX=9606 GN=TRIM26 PE=1 SV=1	Q12899	TRIM26	Tripartite motif-containing protein 26	True	Homo sapiens	0.575508	1.59109e-21	50.4291	False	Q12899	TRIM26	Tripartite motif-containing protein 26	14.478	14.9292	14.7161	14.8227	15.0593	14.4151	NA	14.211	14.3153	14.1061	-0.539184	-0.774015	-0.304353	14.4229	-4.93764	-0.234673	0.000236949	0.00121565
>sp|P41252|SYIC_HUMAN Isoleucine--tRNA ligase, cytoplasmic OS=Homo sapiens OX=9606 GN=IARS1 PE=1 SV=2	P41252	IARS1	Isoleucine--tRNA ligase, cytoplasmic	True	Homo sapiens	0.260347	1.03772e-30	56.2332	False	P41252	IARS1	Isoleucine--tRNA ligase, cytoplasmic	18.7964	18.6931	18.7497	18.7239	18.7107	18.0226	18.0702	18.2773	18.3022	18.3249	-0.535301	-0.674729	-0.395872	18.5966	-8.20058	5.63414	7.50463e-07	1.03963e-05
>sp|P10412|H14_HUMAN Histone H1.4 OS=Homo sapiens OX=9606 GN=H1-4 PE=1 SV=2	P10412	H1-4	Histone H1.4	True	Homo sapiens	0.169	1.57719e-24	52.3421	False	P10412	H1-4	Histone H1.4	25.0752	25.0219	25.1203	25.0587	25.1666	24.6357	24.7363	24.4577	24.5156	24.4239	-0.534693	-0.662542	-0.406844	24.7551	-8.93314	6.7378	2.60953e-07	4.42703e-06
>sp|P54709|AT1B3_HUMAN Sodium/potassium-transporting ATPase subunit beta-3 OS=Homo sapiens OX=9606 GN=ATP1B3 PE=1 SV=1	P54709	ATP1B3	Sodium/potassium-transporting ATPase subunit beta-3	True	Homo sapiens	0.179663	3.04938e-24	52.1625	False	P54709	ATP1B3	Sodium/potassium-transporting ATPase subunit beta-3	20.1513	20.0892	20.1025	20.2523	20.115	19.6744	19.5859	19.5984	19.6032	19.5756	-0.534575	-0.619247	-0.449903	19.8541	-13.4854	12.3739	1.17434e-09	5.56849e-08
>sp|Q16880|CGT_HUMAN 2-hydroxyacylsphingosine 1-beta-galactosyltransferase OS=Homo sapiens OX=9606 GN=UGT8 PE=1 SV=2	Q16880	UGT8	2-hydroxyacylsphingosine 1-beta-galactosyltransferase	True	Homo sapiens	0.643537	1.86062e-10	42.6525	False	Q16880	UGT8	2-hydroxyacylsphingosine 1-beta-galactosyltransferase	14.7581	14.5907	14.5266	14.6047	14.6094	14.0268	14.0413	13.9627	14.1941	14.1918	-0.534556	-0.667769	-0.401344	14.2089	-8.5713	6.20073	4.36298e-07	6.8032e-06
>sp|Q92888|ARHG1_HUMAN Rho guanine nucleotide exchange factor 1 OS=Homo sapiens OX=9606 GN=ARHGEF1 PE=1 SV=2	Q92888	ARHGEF1	Rho guanine nucleotide exchange factor 1	True	Homo sapiens	0.260641	8.93212e-25	52.4967	False	Q92888	ARHGEF1	Rho guanine nucleotide exchange factor 1	16.4262	16.4036	16.4662	16.5066	16.4935	15.884	15.8762	16.1379	15.815	15.9122	-0.534148	-0.678517	-0.38978	16.2839	-7.90292	5.16684	1.17398e-06	1.51935e-05
>sp|Q5T6F2|UBAP2_HUMAN Ubiquitin-associated protein 2 OS=Homo sapiens OX=9606 GN=UBAP2 PE=1 SV=1	Q5T6F2	UBAP2	Ubiquitin-associated protein 2	True	Homo sapiens	0.289179	5.44797e-22	50.7298	False	Q5T6F2	UBAP2	Ubiquitin-associated protein 2	15.2506	15.2156	15.4481	15.2477	15.435	14.9401	14.7757	14.7672	14.7625	14.6925	-0.531777	-0.667546	-0.396009	15.12	-8.36622	5.88938	5.87776e-07	8.78626e-06
>sp|Q71DI3|H32_HUMAN Histone H3.2 OS=Homo sapiens OX=9606 GN=H3C15 PE=1 SV=3	Q71DI3	H3C15	Histone H3.2	True	Homo sapiens	0.619449	4.63288e-20	49.4757	False	Q71DI3	H3C15	Histone H3.2	16.6661	17.3004	16.0464	16.5815	16.0027	15.5827	15.7865	16.5372	16.2405	15.7943	-0.531179	-1.20966	0.147302	15.9387	-1.67254	-6.40253	0.115683	0.196284
>sp|P01023|A2MG_HUMAN Alpha-2-macroglobulin OS=Homo sapiens OX=9606 GN=A2M PE=1 SV=3	P01023	A2M	Alpha-2-macroglobulin	True	Homo sapiens	0.813153	9.32745e-11	42.9043	False	P01023	A2M	Alpha-2-macroglobulin	15.3716	14.601	15.6225	16.2657	15.2062	15.0764	14.9095	14.77	14.9034	14.7583	-0.529894	-1.14971	0.089923	15.6521	-1.82641	-6.16528	0.0882835	0.15802
>sp|A8CG34|P121C_HUMAN Nuclear envelope pore membrane protein POM 121C OS=Homo sapiens OX=9606 GN=POM121C PE=1 SV=3	A8CG34	POM121C	Nuclear envelope pore membrane protein POM 121C	True	Homo sapiens	0.434056	6.29595e-19	48.7326	False	A8CG34	POM121C	Nuclear envelope pore membrane protein POM 121C	15.456	15.7584	15.9891	15.5579	15.7541	15.0317	15.3039	15.1997	15.217	15.1185	-0.528922	-0.710082	-0.347761	15.679	-6.23703	2.33208	1.7855e-05	0.000144262
>sp|Q9BZE9|ASPC1_HUMAN Tether containing UBX domain for GLUT4 OS=Homo sapiens OX=9606 GN=ASPSCR1 PE=1 SV=1	Q9BZE9	ASPSCR1	Tether containing UBX domain for GLUT4	True	Homo sapiens	0.417989	4.41152e-06	38.1013	False	Q9BZE9	ASPSCR1	Tether containing UBX domain for GLUT4	14.9893	15.0556	14.6797	15.2664	15.3875	NA	14.1398	NA	14.9538	NA	-0.52889	-1.00826	-0.0495149	14.8878	-2.41273	-4.93535	0.033366	0.0731928
>sp|O15162|PLS1_HUMAN Phospholipid scramblase 1 OS=Homo sapiens OX=9606 GN=PLSCR1 PE=1 SV=1	O15162	PLSCR1	Phospholipid scramblase 1	True	Homo sapiens	0.385281	1.24872e-25	53.03	False	O15162	PLSCR1	Phospholipid scramblase 1	17.4721	17.409	17.5333	17.4184	17.5457	17.1483	17.0031	17.2314	16.7141	16.6381	-0.528689	-1.05497	-0.00240652	16.7921	-2.14612	-5.63274	0.0490897	0.0992604
>sp|Q5SYE7|NHSL1_HUMAN NHS-like protein 1 OS=Homo sapiens OX=9606 GN=NHSL1 PE=1 SV=2	Q5SYE7	NHSL1	NHS-like protein 1	True	Homo sapiens	0.525992	5.55817e-23	51.3651	False	Q5SYE7	NHSL1	NHS-like protein 1	14.9691	14.7962	15.0708	15.0318	15.0144	14.5362	14.7954	14.3062	14.2599	14.3471	-0.527481	-0.731429	-0.323534	14.9741	-5.52537	1.00963	6.39718e-05	0.000407574
>sp|P49770|EI2BB_HUMAN Translation initiation factor eIF2B subunit beta OS=Homo sapiens OX=9606 GN=EIF2B2 PE=1 SV=3	P49770	EIF2B2	Translation initiation factor eIF2B subunit beta	True	Homo sapiens	0.295856	2.86367e-15	46.2757	False	P49770	EIF2B2	Translation initiation factor eIF2B subunit beta	16.0294	15.5668	15.6585	15.8671	15.8579	15.5012	15.143	15.2076	15.4582	15.0528	-0.5234	-0.806365	-0.240435	15.5431	-3.9516	-2.10747	0.00133979	0.00519135
>sp|Q53EL6|PDCD4_HUMAN Programmed cell death protein 4 OS=Homo sapiens OX=9606 GN=PDCD4 PE=1 SV=2	Q53EL6	PDCD4	Programmed cell death protein 4	True	Homo sapiens	0.24629	4.31224e-30	55.8468	False	Q53EL6	PDCD4	Programmed cell death protein 4	18.6383	18.7287	18.7051	18.7823	18.74	18.1491	18.1614	18.3162	18.1524	18.1988	-0.523295	-0.697208	-0.349383	18.2094	-6.42708	2.67879	1.27758e-05	0.000109331
>sp|Q8NDX5|PHC3_HUMAN Polyhomeotic-like protein 3 OS=Homo sapiens OX=9606 GN=PHC3 PE=1 SV=1	Q8NDX5	PHC3	Polyhomeotic-like protein 3	True	Homo sapiens	0.426096	1.7653e-11	43.4914	False	Q8NDX5	PHC3	Polyhomeotic-like protein 3	15.4827	16.0594	15.9412	16.1297	15.9909	15.452	15.2429	15.7495	15.1508	15.3937	-0.522989	-0.910679	-0.135299	15.4499	-2.90099	-4.25834	0.0118983	0.0312304
>sp|Q96GZ6|S41A3_HUMAN Solute carrier family 41 member 3 OS=Homo sapiens OX=9606 GN=SLC41A3 PE=1 SV=2	Q96GZ6	SLC41A3	Solute carrier family 41 member 3	True	Homo sapiens	0.2911	8.90197e-26	53.1216	False	Q96GZ6	SLC41A3	Solute carrier family 41 member 3	15.998	16.0759	15.903	15.5035	15.8198	15.4316	15.3912	15.1502	15.5726	15.1493	-0.521052	-0.778978	-0.263126	15.636	-4.31577	-1.36906	0.000647642	0.0028255
>sp|O60256|KPRB_HUMAN Phosphoribosyl pyrophosphate synthase-associated protein 2 OS=Homo sapiens OX=9606 GN=PRPSAP2 PE=1 SV=1	O60256	PRPSAP2	Phosphoribosyl pyrophosphate synthase-associated protein 2	True	Homo sapiens	0.255303	1.77349e-24	52.3102	False	O60256	PRPSAP2	Phosphoribosyl pyrophosphate synthase-associated protein 2	16.537	16.2886	16.3869	16.1582	16.4103	15.7517	15.5626	15.9889	15.8622	16.0122	-0.520684	-0.720621	-0.320747	16.1761	-5.56358	1.08217	5.96389e-05	0.000382496
>sp|Q6P1X6|CH082_HUMAN UPF0598 protein C8orf82 OS=Homo sapiens OX=9606 GN=C8orf82 PE=1 SV=2	Q6P1X6	C8orf82	UPF0598 protein C8orf82	True	Homo sapiens	0.359757	1.92159e-20	49.7255	False	Q6P1X6	C8orf82	UPF0598 protein C8orf82	15.3303	15.0546	14.8821	14.919	15.1042	14.2384	14.5437	14.8277	14.4134	14.6658	-0.520242	-0.753311	-0.287173	14.8155	-4.76862	-0.461922	0.000266802	0.00133748
>sp|O95786|RIGI_HUMAN Antiviral innate immune response receptor RIG-I OS=Homo sapiens OX=9606 GN=RIGI PE=1 SV=2	O95786	RIGI	Antiviral innate immune response receptor RIG-I	True	Homo sapiens	0.510061	6.03687e-32	56.9947	False	O95786	RIGI	Antiviral innate immune response receptor RIG-I	16.1498	15.9232	15.9315	16.0025	15.843	15.5457	15.3723	15.4109	15.3693	15.558	-0.518743	-0.666506	-0.37098	15.2703	-7.49868	4.51408	2.19417e-06	2.54885e-05
>sp|Q6IA86|ELP2_HUMAN Elongator complex protein 2 OS=Homo sapiens OX=9606 GN=ELP2 PE=1 SV=2	Q6IA86	ELP2	Elongator complex protein 2	True	Homo sapiens	0.369531	0.000649407	34.3059	False	Q6IA86	ELP2	Elongator complex protein 2	15.6263	15.562	15.4018	15.3336	15.613	14.8903	14.9325	15.042	15.0007	15.08	-0.518277	-0.668001	-0.368553	15.0395	-7.39382	4.34127	2.58947e-06	2.8588e-05
>sp|Q9ULV3|CIZ1_HUMAN Cip1-interacting zinc finger protein OS=Homo sapiens OX=9606 GN=CIZ1 PE=1 SV=2	Q9ULV3	CIZ1	Cip1-interacting zinc finger protein	True	Homo sapiens	0.38343	1.78884e-21	50.3962	False	Q9ULV3	CIZ1	Cip1-interacting zinc finger protein	14.6603	14.7513	14.7965	14.7357	14.7362	14.3255	14.2903	14.195	14.0889	14.1901	-0.518064	-0.698293	-0.337835	14.4582	-6.1403	2.15825	2.10996e-05	0.00016384
>sp|Q96PK6|RBM14_HUMAN RNA-binding protein 14 OS=Homo sapiens OX=9606 GN=RBM14 PE=1 SV=2	Q96PK6	RBM14	RNA-binding protein 14	True	Homo sapiens	0.298403	6.64219e-23	51.3158	False	Q96PK6	RBM14	RNA-binding protein 14	18.7203	18.7485	18.8493	18.8175	18.7542	18.1564	18.2195	18.5088	18.2942	18.1239	-0.517374	-0.668852	-0.365897	18.6769	-7.29549	4.17791	3.02854e-06	3.23643e-05
>sp|Q6Y288|B3GLT_HUMAN Beta-1,3-glucosyltransferase OS=Homo sapiens OX=9606 GN=B3GLCT PE=1 SV=2	Q6Y288	B3GLCT	Beta-1,3-glucosyltransferase	True	Homo sapiens	0.421574	1.33642e-24	52.3872	False	Q6Y288	B3GLCT	Beta-1,3-glucosyltransferase	15.5978	15.9409	16.3729	16.4948	16.1998	15.87	15.8789	15.7085	14.7686	15.8008	-0.515913	-1.02005	-0.0117726	15.7806	-2.18624	-5.56262	0.0455101	0.0933272
>sp|Q9NRQ2|PLS4_HUMAN Phospholipid scramblase 4 OS=Homo sapiens OX=9606 GN=PLSCR4 PE=1 SV=2	Q9NRQ2	PLSCR4	Phospholipid scramblase 4	True	Homo sapiens	0.561398	1.08526e-22	51.1796	False	Q9NRQ2	PLSCR4	Phospholipid scramblase 4	14.7908	14.8542	15.0743	14.832	14.9715	14.4199	14.3215	14.1879	14.5093	14.5067	-0.515533	-0.802418	-0.228647	14.4455	-3.83902	-2.33653	0.00168059	0.00620039
>sp|Q9NP79|VTA1_HUMAN Vacuolar protein sorting-associated protein VTA1 homolog OS=Homo sapiens OX=9606 GN=VTA1 PE=1 SV=1	Q9NP79	VTA1	Vacuolar protein sorting-associated protein VTA1 homolog	True	Homo sapiens	0.203952	3.26245e-23	51.5123	False	Q9NP79	VTA1	Vacuolar protein sorting-associated protein VTA1 homolog	16.9393	17.1906	17.3445	17.2827	17.2635	16.7896	16.7776	16.6865	16.5575	16.6343	-0.514989	-0.737117	-0.292862	16.9231	-4.95299	-0.0976818	0.000187161	0.00100532
>sp|P62877|RBX1_HUMAN E3 ubiquitin-protein ligase RBX1 OS=Homo sapiens OX=9606 GN=RBX1 PE=1 SV=1	P62877	RBX1	E3 ubiquitin-protein ligase RBX1	True	Homo sapiens	0.340257	5.56489e-17	47.443	False	P62877	RBX1	E3 ubiquitin-protein ligase RBX1	17.7502	17.6974	17.4379	18.2039	18.1367	17.1219	17.5781	16.7294	17.674	17.5532	-0.513883	-0.946774	-0.0809913	17.6948	-2.53605	-4.92599	0.0231621	0.0544687
>sp|Q15126|PMVK_HUMAN Phosphomevalonate kinase OS=Homo sapiens OX=9606 GN=PMVK PE=1 SV=3	Q15126	PMVK	Phosphomevalonate kinase	True	Homo sapiens	0.276957	1.02718e-20	49.9029	False	Q15126	PMVK	Phosphomevalonate kinase	15.3926	15.4653	15.3097	15.4246	15.4845	14.7766	14.8866	14.9109	14.9448	14.9901	-0.513572	-0.634635	-0.392509	15.0617	-9.06125	6.92428	2.18305e-07	3.85029e-06
>sp|Q13308|PTK7_HUMAN Inactive tyrosine-protein kinase 7 OS=Homo sapiens OX=9606 GN=PTK7 PE=1 SV=2	Q13308	PTK7	Inactive tyrosine-protein kinase 7	True	Homo sapiens	0.182513	2.54012e-25	52.8377	False	Q13308	PTK7	Inactive tyrosine-protein kinase 7	17.2703	17.2647	17.3108	17.2833	17.2791	16.7943	16.7444	16.6984	16.7807	16.8245	-0.513157	-0.592025	-0.434289	16.9046	-13.8979	12.8007	7.78523e-10	3.91631e-08
>sp|P51648|AL3A2_HUMAN Aldehyde dehydrogenase family 3 member A2 OS=Homo sapiens OX=9606 GN=ALDH3A2 PE=1 SV=1	P51648	ALDH3A2	Aldehyde dehydrogenase family 3 member A2	True	Homo sapiens	0.195803	1.52056e-26	53.6005	False	P51648	ALDH3A2	Aldehyde dehydrogenase family 3 member A2	19.6553	19.6811	19.6885	19.7102	19.6305	19.211	19.0515	19.1241	19.1851	19.2335	-0.512071	-0.599995	-0.424147	19.449	-12.44	11.2381	3.50074e-09	1.30657e-07
>sp|P10586|PTPRF_HUMAN Receptor-type tyrosine-protein phosphatase F OS=Homo sapiens OX=9606 GN=PTPRF PE=1 SV=2	P10586	PTPRF	Receptor-type tyrosine-protein phosphatase F	True	Homo sapiens	0.23191	2.31076e-25	52.8634	False	P10586	PTPRF	Receptor-type tyrosine-protein phosphatase F	16.6749	16.7235	16.7929	16.7802	16.7745	16.3162	16.0798	16.1984	16.2775	16.3185	-0.511144	-0.641845	-0.380444	16.5601	-8.35344	5.8698	5.98896e-07	8.92942e-06
>sp|P81605|DCD_HUMAN Dermcidin OS=Homo sapiens OX=9606 GN=DCD PE=1 SV=2	P81605	DCD	Dermcidin	True	Homo sapiens	0.912918	1.4049e-13	45.0763	False	P81605	DCD	Dermcidin	15.3791	16.848	16.8097	15.4547	16.4273	16.6292	16.5881	14.8946	15.002	15.2495	-0.511042	-1.67908	0.656997	16.1053	-0.934699	-7.31477	0.365131	0.48336
>sp|O14639|ABLM1_HUMAN Actin-binding LIM protein 1 OS=Homo sapiens OX=9606 GN=ABLIM1 PE=1 SV=3	O14639	ABLIM1	Actin-binding LIM protein 1	True	Homo sapiens	0.341314	6.81273e-26	53.1941	False	O14639	ABLIM1	Actin-binding LIM protein 1	16.3011	16.4695	16.3979	16.4699	16.5261	16.0017	15.9843	15.7815	15.9133	15.9315	-0.510435	-0.625428	-0.395441	16.3543	-9.48125	7.52257	1.23146e-07	2.37466e-06
>sp|Q9Y6G9|DC1L1_HUMAN Cytoplasmic dynein 1 light intermediate chain 1 OS=Homo sapiens OX=9606 GN=DYNC1LI1 PE=1 SV=3	Q9Y6G9	DYNC1LI1	Cytoplasmic dynein 1 light intermediate chain 1	True	Homo sapiens	0.384392	1.41748e-19	49.1577	False	Q9Y6G9	DYNC1LI1	Cytoplasmic dynein 1 light intermediate chain 1	15.7862	15.7294	15.7643	15.6491	15.5974	15.1714	15.1701	15.0471	15.1406	15.4456	-0.510307	-0.682129	-0.338485	15.6479	-6.34382	2.52972	1.47457e-05	0.000123272
>sp|P36897|TGFR1_HUMAN TGF-beta receptor type-1 OS=Homo sapiens OX=9606 GN=TGFBR1 PE=1 SV=1	P36897	TGFBR1	TGF-beta receptor type-1	True	Homo sapiens	0.650575	3.20942e-32	57.1652	False	P36897	TGFBR1	TGF-beta receptor type-1	15.0772	14.9701	14.9107	14.8537	15.0341	14.352	14.5364	14.422	14.5246	14.4615	-0.509903	-0.648571	-0.371235	15.0673	-7.85435	5.08952	1.26422e-06	1.61804e-05
>sp|P63261|ACTG_HUMAN Actin, cytoplasmic 2 OS=Homo sapiens OX=9606 GN=ACTG1 PE=1 SV=1	P63261	ACTG1	Actin, cytoplasmic 2	True	Homo sapiens	0.52937	2.57326e-18	48.33	False	P63261	ACTG1	Actin, cytoplasmic 2	17.5998	18.753	18.0747	17.1789	17.0877	16.7499	16.4844	17.8449	17.2444	17.8217	-0.509789	-1.43308	0.413506	17.3386	-1.17957	-7.05855	0.257018	0.368488
>sp|Q9P0W8|SPAT7_HUMAN Spermatogenesis-associated protein 7 OS=Homo sapiens OX=9606 GN=SPATA7 PE=1 SV=3	Q9P0W8	SPATA7	Spermatogenesis-associated protein 7	True	Homo sapiens	0.658149	5.66767e-20	49.4184	False	Q9P0W8	SPATA7	Spermatogenesis-associated protein 7	18.6933	18.3373	19.4171	18.5188	19.0317	18.6465	20.0613	19.6186	18.3118	14.8142	-0.509153	-2.47326	1.45495	17.9128	-0.557469	-7.60262	0.586256	0.688758
>sp|P43007|SATT_HUMAN Neutral amino acid transporter A OS=Homo sapiens OX=9606 GN=SLC1A4 PE=1 SV=1	P43007	SLC1A4	Neutral amino acid transporter A	True	Homo sapiens	0.538862	9.2266e-28	54.3653	False	P43007	SLC1A4	Neutral amino acid transporter A	17.8166	17.8183	17.6944	17.7818	17.8816	17.3311	17.3826	17.2482	17.2217	17.2642	-0.50898	-0.623704	-0.394256	17.9414	-9.47641	7.51579	1.23948e-07	2.38219e-06
>sp|P68363|TBA1B_HUMAN Tubulin alpha-1B chain OS=Homo sapiens OX=9606 GN=TUBA1B PE=1 SV=1	P68363	TUBA1B	Tubulin alpha-1B chain	True	Homo sapiens	0.149742	2.50301e-34	58.5887	False	P68363	TUBA1B	Tubulin alpha-1B chain	22.7464	22.6079	22.7835	22.5105	22.6688	22.1672	22.2512	22.1745	22.0605	22.1206	-0.508597	-0.643286	-0.373907	22.3085	-8.06561	5.42364	9.18035e-07	1.23796e-05
>sp|Q9Y251|HPSE_HUMAN Heparanase OS=Homo sapiens OX=9606 GN=HPSE PE=1 SV=2	Q9Y251	HPSE	Heparanase	True	Homo sapiens	0.231898	1.90871e-26	53.5388	False	Q9Y251	HPSE	Heparanase	16.145	16.2266	15.9117	16.1125	16.2899	15.6325	15.6935	15.3169	15.7567	15.7487	-0.507469	-0.687586	-0.327352	15.8831	-6.01846	1.93521	2.61574e-05	0.000194439
>sp|P49441|INPP_HUMAN Inositol polyphosphate 1-phosphatase OS=Homo sapiens OX=9606 GN=INPP1 PE=1 SV=1	P49441	INPP1	Inositol polyphosphate 1-phosphatase	True	Homo sapiens	0.559115	1.19477e-12	44.3918	False	P49441	INPP1	Inositol polyphosphate 1-phosphatase	15.2405	14.5345	15.1853	14.6446	15.2462	14.1302	14.4573	14.0447	14.6364	15.0462	-0.507255	-0.947652	-0.0668572	14.6771	-2.46067	-5.06662	0.0268453	0.0613349
>sp|O95983|MBD3_HUMAN Methyl-CpG-binding domain protein 3 OS=Homo sapiens OX=9606 GN=MBD3 PE=1 SV=1	O95983	MBD3	Methyl-CpG-binding domain protein 3	True	Homo sapiens	0.282106	3.06638e-16	46.9427	False	O95983	MBD3	Methyl-CpG-binding domain protein 3	16.3679	16.3504	16.2431	16.3677	16.376	15.951	15.5157	15.9428	15.9947	15.7647	-0.507241	-0.723802	-0.29068	15.9483	-5.00387	0.00223338	0.000169839	0.000926028
>sp|P35527|K1C9_HUMAN Keratin, type I cytoskeletal 9 OS=Homo sapiens OX=9606 GN=KRT9 PE=1 SV=3	P35527	KRT9	Keratin, type I cytoskeletal 9	True	Homo sapiens	2.60357	1.25251e-27	54.2814	False	P35527	KRT9	Keratin, type I cytoskeletal 9	16.5012	17.0838	16.7411	17.1284	17.187	16.7582	18.3583	15.5537	16.1519	15.2891	-0.506054	-2.60624	1.59413	17.0702	-0.514768	-7.62721	0.614412	0.710733
>sp|P11137|MTAP2_HUMAN Microtubule-associated protein 2 OS=Homo sapiens OX=9606 GN=MAP2 PE=1 SV=4	P11137	MAP2	Microtubule-associated protein 2	True	Homo sapiens	0.459402	1.08966e-28	54.9552	False	P11137	MAP2	Microtubule-associated protein 2	16.6207	16.6045	16.9147	16.5259	16.6599	16.204	16.1109	16.4206	15.7946	16.2737	-0.504372	-0.709952	-0.298793	16.7239	-5.24136	0.464885	0.0001084	0.000630247
>sp|O43708|MAAI_HUMAN Maleylacetoacetate isomerase OS=Homo sapiens OX=9606 GN=GSTZ1 PE=1 SV=3	O43708	GSTZ1	Maleylacetoacetate isomerase	True	Homo sapiens	0.23995	4.80487e-10	42.2981	False	O43708	GSTZ1	Maleylacetoacetate isomerase	16.0661	16.0075	15.9655	15.8161	15.9765	15.6172	15.6153	15.353	15.2861	15.4467	-0.502662	-0.650624	-0.354701	15.5873	-7.25647	4.11271	3.22393e-06	3.41583e-05
>sp|Q7Z5L9|I2BP2_HUMAN Interferon regulatory factor 2-binding protein 2 OS=Homo sapiens OX=9606 GN=IRF2BP2 PE=1 SV=2	Q7Z5L9	IRF2BP2	Interferon regulatory factor 2-binding protein 2	True	Homo sapiens	0.183549	3.6883e-27	53.9859	False	Q7Z5L9	IRF2BP2	Interferon regulatory factor 2-binding protein 2	16.8353	16.9625	17.0829	16.8792	16.9934	16.4898	16.5552	16.3938	16.4143	16.3876	-0.502523	-0.620404	-0.384643	16.6255	-9.10569	6.98852	2.0529e-07	3.6768e-06
>sp|Q9UGI8|TES_HUMAN Testin OS=Homo sapiens OX=9606 GN=TES PE=1 SV=1	Q9UGI8	TES	Testin	True	Homo sapiens	0.249471	1.68817e-24	52.3236	False	Q9UGI8	TES	Testin	16.4379	15.9232	16.1131	16.1036	15.9189	15.4989	16	15.6805	15.2079	15.5996	-0.501968	-0.848561	-0.155375	15.7937	-3.09406	-3.84268	0.007596	0.0216018
>sp|Q9BV86|NTM1A_HUMAN N-terminal Xaa-Pro-Lys N-methyltransferase 1 OS=Homo sapiens OX=9606 GN=NTMT1 PE=1 SV=3	Q9BV86	NTMT1	N-terminal Xaa-Pro-Lys N-methyltransferase 1	True	Homo sapiens	0.328709	2.65495e-13	44.8751	False	Q9BV86	NTMT1	N-terminal Xaa-Pro-Lys N-methyltransferase 1	15.7031	15.9544	15.9464	15.5456	15.3791	15.0654	14.8716	15.5647	15.1872	15.3318	-0.501592	-0.829812	-0.173371	15.3061	-3.2648	-3.50089	0.00537605	0.0161561
>sp|Q15172|2A5A_HUMAN Serine/threonine-protein phosphatase 2A 56 kDa regulatory subunit alpha isoform OS=Homo sapiens OX=9606 GN=PPP2R5A PE=1 SV=1	Q15172	PPP2R5A	Serine/threonine-protein phosphatase 2A 56 kDa regulatory subunit alpha isoform	True	Homo sapiens	0.25622	1.36273e-26	53.6302	False	Q15172	PPP2R5A	Serine/threonine-protein phosphatase 2A 56 kDa regulatory subunit alpha isoform	16.0557	15.7276	15.7042	15.7838	15.7774	15.4497	15.2577	15.1894	15.2982	15.3505	-0.500677	-0.688409	-0.312945	15.5887	-5.69761	1.33517	4.67053e-05	0.00031381
>sp|P19525|E2AK2_HUMAN Interferon-induced, double-stranded RNA-activated protein kinase OS=Homo sapiens OX=9606 GN=EIF2AK2 PE=1 SV=2	P19525	EIF2AK2	Interferon-induced, double-stranded RNA-activated protein kinase	True	Homo sapiens	0.303546	1.49169e-26	53.6057	False	P19525	EIF2AK2	Interferon-induced, double-stranded RNA-activated protein kinase	18.6211	18.548	18.5473	18.5068	18.5171	18.0606	18.0366	18.0198	18.0186	18.1033	-0.500275	-0.581239	-0.419311	17.9347	-13.1983	12.0699	1.57358e-09	6.94899e-08
>sp|Q9BRZ2|TRI56_HUMAN E3 ubiquitin-protein ligase TRIM56 OS=Homo sapiens OX=9606 GN=TRIM56 PE=1 SV=3	Q9BRZ2	TRIM56	E3 ubiquitin-protein ligase TRIM56	True	Homo sapiens	0.298681	1.72962e-13	45.0108	False	Q9BRZ2	TRIM56	E3 ubiquitin-protein ligase TRIM56	15.2393	15.1006	15.1291	14.8512	15.0282	14.5622	14.8001	14.6486	14.4204	14.4211	-0.499184	-0.670826	-0.327542	14.7592	-6.21206	2.29189	1.85386e-05	0.00014854
>sp|Q9BQS8|FYCO1_HUMAN FYVE and coiled-coil domain-containing protein 1 OS=Homo sapiens OX=9606 GN=FYCO1 PE=1 SV=3	Q9BQS8	FYCO1	FYVE and coiled-coil domain-containing protein 1	True	Homo sapiens	0.37804	4.72963e-28	54.5493	False	Q9BQS8	FYCO1	FYVE and coiled-coil domain-containing protein 1	15.6218	15.6795	15.6492	15.7078	15.8166	15.3678	15.0525	15.1144	15.1659	15.2814	-0.498591	-0.631562	-0.365619	15.6295	-8.00912	5.33485	9.99505e-07	1.33038e-05
>sp|O60941|DTNB_HUMAN Dystrobrevin beta OS=Homo sapiens OX=9606 GN=DTNB PE=1 SV=1;>sp|Q9Y4J8|DTNA_HUMAN Dystrobrevin alpha OS=Homo sapiens OX=9606 GN=DTNA PE=1 SV=2	O60941;Q9Y4J8	DTNB;DTNA	Dystrobrevin beta;Dystrobrevin alpha	True	Homo sapiens	0.278254	7.3733e-16	46.6825	False	O60941	DTNB	Dystrobrevin beta	15.1203	15.28	15.3451	15.2989	15.3065	14.9201	14.8341	14.8431	14.4449	14.8191	-0.497905	-0.663182	-0.332628	14.9549	-6.43475	2.69248	1.26087e-05	0.000108162
>sp|P52630|STAT2_HUMAN Signal transducer and activator of transcription 2 OS=Homo sapiens OX=9606 GN=STAT2 PE=1 SV=1	P52630	STAT2	Signal transducer and activator of transcription 2	True	Homo sapiens	0.507893	1.64854e-24	52.3301	False	P52630	STAT2	Signal transducer and activator of transcription 2	15.0299	15.1779	14.9604	15.0484	14.9684	14.4451	14.6385	14.7068	14.3717	14.5353	-0.497521	-0.677618	-0.317424	14.5709	-5.90114	1.7186	3.22323e-05	0.000231058
>sp|P08651|NFIC_HUMAN Nuclear factor 1 C-type OS=Homo sapiens OX=9606 GN=NFIC PE=1 SV=2	P08651	NFIC	Nuclear factor 1 C-type	True	Homo sapiens	0.386097	2.98185e-27	54.044	False	P08651	NFIC	Nuclear factor 1 C-type	16.3147	16.3657	16.4803	16.4867	16.3432	16.3167	15.8143	15.8422	15.6242	15.9066	-0.497345	-0.713582	-0.281107	16.3501	-4.91359	-0.17524	0.000201824	0.00106894
>sp|Q7Z406|MYH14_HUMAN Myosin-14 OS=Homo sapiens OX=9606 GN=MYH14 PE=1 SV=2	Q7Z406	MYH14	Myosin-14	True	Homo sapiens	0.183506	1.17187e-23	51.7941	False	Q7Z406	MYH14	Myosin-14	17.097	17.0575	16.9844	16.6893	17.09	16.4897	16.4036	16.3952	16.4891	16.657	-0.496745	-0.650784	-0.342707	16.6748	-6.88817	3.48741	5.87421e-06	5.63554e-05
>sp|P39900|MMP12_HUMAN Macrophage metalloelastase OS=Homo sapiens OX=9606 GN=MMP12 PE=1 SV=1	P39900	MMP12	Macrophage metalloelastase	True	Homo sapiens	0.383566	9.35222e-23	51.2209	False	P39900	MMP12	Macrophage metalloelastase	17.9065	17.9825	17.9184	18.0234	18.0886	17.5574	17.4844	17.4251	17.5047	17.4668	-0.496193	-0.615951	-0.376435	17.281	-8.85005	6.61583	2.9326e-07	4.87503e-06
>sp|P22694|KAPCB_HUMAN cAMP-dependent protein kinase catalytic subunit beta OS=Homo sapiens OX=9606 GN=PRKACB PE=1 SV=2	P22694	PRKACB	cAMP-dependent protein kinase catalytic subunit beta	True	Homo sapiens	0.304512	2.95258e-20	49.6036	False	P22694	PRKACB	cAMP-dependent protein kinase catalytic subunit beta	15.1868	15.0726	15.0171	15.0059	14.9328	14.3366	14.6741	14.523	14.7678	14.4361	-0.495514	-0.703378	-0.287651	14.8278	-5.09273	0.176059	0.000143454	0.000791873
>sp|P22102|PUR2_HUMAN Trifunctional purine biosynthetic protein adenosine-3 OS=Homo sapiens OX=9606 GN=GART PE=1 SV=1	P22102	GART	Trifunctional purine biosynthetic protein adenosine-3	True	Homo sapiens	0.18056	1.26098e-27	54.2796	False	P22102	GART	Trifunctional purine biosynthetic protein adenosine-3	17.4599	17.3424	17.3713	17.3621	17.3973	16.8771	16.9571	16.9365	16.8159	16.8689	-0.495464	-0.632138	-0.35879	17.1422	-7.74329	4.9116	1.49914e-06	1.86908e-05
>sp|P56192|SYMC_HUMAN Methionine--tRNA ligase, cytoplasmic OS=Homo sapiens OX=9606 GN=MARS1 PE=1 SV=2	P56192	MARS1	Methionine--tRNA ligase, cytoplasmic	True	Homo sapiens	0.194128	1.16461e-25	53.0489	False	P56192	MARS1	Methionine--tRNA ligase, cytoplasmic	19.6531	19.6269	19.6179	19.7084	19.6313	19.014	19.0248	19.1619	19.3024	19.2631	-0.494305	-0.635186	-0.353424	19.4411	-7.49449	4.5072	2.20869e-06	2.55163e-05
>sp|Q9H6H4|REEP4_HUMAN Receptor expression-enhancing protein 4 OS=Homo sapiens OX=9606 GN=REEP4 PE=1 SV=1	Q9H6H4	REEP4	Receptor expression-enhancing protein 4	True	Homo sapiens	0.272054	3.30524e-26	53.3899	False	Q9H6H4	REEP4	Receptor expression-enhancing protein 4	15.5516	15.6222	15.8345	15.9505	15.5917	15.1776	15.1988	15.0873	15.3547	15.2618	-0.494045	-0.685658	-0.302432	15.3628	-5.50825	0.977064	6.60183e-05	0.000418768
>sp|Q13151|ROA0_HUMAN Heterogeneous nuclear ribonucleoprotein A0 OS=Homo sapiens OX=9606 GN=HNRNPA0 PE=1 SV=1	Q13151	HNRNPA0	Heterogeneous nuclear ribonucleoprotein A0	True	Homo sapiens	0.232388	1.93244e-22	51.0192	False	Q13151	HNRNPA0	Heterogeneous nuclear ribonucleoprotein A0	19.7196	19.6932	19.5242	19.7092	19.7326	19.4045	18.6625	19.3781	19.3171	19.1565	-0.492003	-0.743868	-0.240138	19.4875	-4.17323	-1.65743	0.000859724	0.00357567
>sp|Q6XQN6|PNCB_HUMAN Nicotinate phosphoribosyltransferase OS=Homo sapiens OX=9606 GN=NAPRT PE=1 SV=2	Q6XQN6	NAPRT	Nicotinate phosphoribosyltransferase	True	Homo sapiens	0.260678	3.95518e-30	55.8704	False	Q6XQN6	NAPRT	Nicotinate phosphoribosyltransferase	17.2398	17.2185	17.1544	17.1348	17.1239	16.707	16.6805	16.6331	16.7305	16.6614	-0.491796	-0.665015	-0.318577	16.7078	-6.0644	2.02259	2.40283e-05	0.000180995
>sp|P06737|PYGL_HUMAN Glycogen phosphorylase, liver form OS=Homo sapiens OX=9606 GN=PYGL PE=1 SV=4	P06737	PYGL	Glycogen phosphorylase, liver form	True	Homo sapiens	0.277634	2.433e-29	55.3707	False	P06737	PYGL	Glycogen phosphorylase, liver form	16.902	16.7117	16.7645	16.7073	16.7495	16.3008	16.2456	16.1869	16.3008	16.346	-0.490988	-0.615188	-0.366788	16.6507	-8.444	6.00806	5.24656e-07	7.98719e-06
>sp|P62266|RS23_HUMAN Small ribosomal subunit protein uS12 OS=Homo sapiens OX=9606 GN=RPS23 PE=1 SV=3	P62266	RPS23	Small ribosomal subunit protein uS12	True	Homo sapiens	0.451485	9.14613e-20	49.2824	False	P62266	RPS23	Small ribosomal subunit protein uS12	17.6472	17.5641	17.9012	17.3149	17.6523	17.0087	17.438	18.2462	16.8563	16.0819	-0.489727	-1.17987	0.200412	17.0059	-1.51597	-6.62917	0.150855	0.240346
>sp|P68366|TBA4A_HUMAN Tubulin alpha-4A chain OS=Homo sapiens OX=9606 GN=TUBA4A PE=1 SV=1	P68366	TUBA4A	Tubulin alpha-4A chain	True	Homo sapiens	0.330436	2.95262e-19	48.9486	False	P68366	TUBA4A	Tubulin alpha-4A chain	17.295	17.1569	17.6235	17.0206	16.9811	16.5828	17.0302	16.5742	16.7337	16.7081	-0.489593	-0.756935	-0.222252	17.1366	-3.91239	-2.18723	0.00144971	0.00553204
>sp|Q08431|MFGM_HUMAN Lactadherin OS=Homo sapiens OX=9606 GN=MFGE8 PE=1 SV=3	Q08431	MFGE8	Lactadherin	True	Homo sapiens	0.512312	9.2287e-27	53.7361	False	Q08431	MFGE8	Lactadherin	16.3566	16.4923	16.2612	16.4405	16.491	16.0243	15.8368	15.8273	15.9702	15.938	-0.489007	-0.615097	-0.362917	16.5058	-8.28385	5.76287	6.63448e-07	9.54738e-06
>sp|Q8IY21|DDX60_HUMAN Probable ATP-dependent RNA helicase DDX60 OS=Homo sapiens OX=9606 GN=DDX60 PE=1 SV=3	Q8IY21	DDX60	Probable ATP-dependent RNA helicase DDX60	True	Homo sapiens	0.619095	4.47743e-27	53.933	False	Q8IY21	DDX60	Probable ATP-dependent RNA helicase DDX60	15.4127	15.4019	15.1864	15.3284	15.2798	14.8257	14.814	14.8214	14.8979	14.8081	-0.488424	-0.588638	-0.38821	14.6977	-10.4104	8.77875	3.7002e-08	8.95633e-07
>sp|Q09666|AHNK_HUMAN Neuroblast differentiation-associated protein AHNAK OS=Homo sapiens OX=9606 GN=AHNAK PE=1 SV=2	Q09666	AHNAK	Neuroblast differentiation-associated protein AHNAK	True	Homo sapiens	0.268493	3.81912e-35	59.2527	False	Q09666	AHNAK	Neuroblast differentiation-associated protein AHNAK	20.7451	20.8927	21.0558	21.0071	21.0713	20.4451	20.6369	20.433	20.3311	20.4846	-0.488274	-0.628814	-0.347733	20.8335	-7.42094	4.38611	2.48052e-06	2.77559e-05
>sp|Q9P0V9|SEP10_HUMAN Septin-10 OS=Homo sapiens OX=9606 GN=SEPTIN10 PE=1 SV=2	Q9P0V9	SEPTIN10	Septin-10	True	Homo sapiens	0.178588	1.25191e-27	54.2815	False	Q9P0V9	SEPTIN10	Septin-10	17.2855	17.1982	17.4518	17.128	17.2707	16.9522	16.7029	16.7234	16.7094	16.8062	-0.48804	-0.62246	-0.353621	16.9016	-7.75518	4.93073	1.47192e-06	1.84309e-05
>sp|P84090|ERH_HUMAN Enhancer of rudimentary homolog OS=Homo sapiens OX=9606 GN=ERH PE=1 SV=1	P84090	ERH	Enhancer of rudimentary homolog	True	Homo sapiens	0.344398	2.12446e-23	51.6305	False	P84090	ERH	Enhancer of rudimentary homolog	21.2229	21.9122	21.6659	21.8323	21.6391	21.5797	21.1486	21.7256	20.9887	20.3993	-0.48612	-1.02168	0.0494427	21.3526	-1.93912	-5.98323	0.0720416	0.134656
>sp|P42167|LAP2B_HUMAN Lamina-associated polypeptide 2, isoforms beta/gamma OS=Homo sapiens OX=9606 GN=TMPO PE=1 SV=2	P42167	TMPO	Lamina-associated polypeptide 2, isoforms beta/gamma	True	Homo sapiens	0.208988	3.5366e-27	53.9974	False	P42167	TMPO	Lamina-associated polypeptide 2, isoforms beta/gamma	18.6815	18.832	18.8985	18.866	18.795	18.2552	18.4531	18.2826	18.3461	18.3169	-0.483827	-0.596637	-0.371017	18.6184	-9.16097	7.06812	1.90234e-07	3.47161e-06
>sp|Q6NUK4|REEP3_HUMAN Receptor expression-enhancing protein 3 OS=Homo sapiens OX=9606 GN=REEP3 PE=1 SV=1	Q6NUK4	REEP3	Receptor expression-enhancing protein 3	True	Homo sapiens	0.208375	6.58056e-18	48.0605	False	Q6NUK4	REEP3	Receptor expression-enhancing protein 3	16.3668	15.9907	16.0409	15.9768	16.1459	15.8595	15.7487	15.0791	15.5454	15.8718	-0.48332	-0.759003	-0.207637	15.8379	-3.74539	-2.52707	0.0020302	0.00716397
>sp|Q587I9|SFT2C_HUMAN Vesicle transport protein SFT2C OS=Homo sapiens OX=9606 GN=SFT2D3 PE=2 SV=1	Q587I9	SFT2D3	Vesicle transport protein SFT2C	True	Homo sapiens	0.229413	1.8895e-14	45.7007	False	Q587I9	SFT2D3	Vesicle transport protein SFT2C	16.1514	16.0965	16.1348	16.3698	16.2865	15.7924	15.6299	15.5659	15.7755	15.8621	-0.482652	-0.637761	-0.327543	15.9725	-6.64652	3.06722	8.7947e-06	7.96202e-05
>sp|O95163|ELP1_HUMAN Elongator complex protein 1 OS=Homo sapiens OX=9606 GN=ELP1 PE=1 SV=3	O95163	ELP1	Elongator complex protein 1	True	Homo sapiens	0.189557	2.39596e-20	49.6629	False	O95163	ELP1	Elongator complex protein 1	16.4573	16.425	16.3999	16.4848	16.4604	15.9563	15.9486	15.8378	16.0343	16.041	-0.48187	-0.603736	-0.360003	16.1838	-8.44585	6.01088	5.2324e-07	7.98719e-06
>sp|Q8IU81|I2BP1_HUMAN Interferon regulatory factor 2-binding protein 1 OS=Homo sapiens OX=9606 GN=IRF2BP1 PE=1 SV=1	Q8IU81	IRF2BP1	Interferon regulatory factor 2-binding protein 1	True	Homo sapiens	0.290388	2.5626e-24	52.2099	False	Q8IU81	IRF2BP1	Interferon regulatory factor 2-binding protein 1	15.2087	15.3378	15.3851	15.2665	15.008	14.6633	14.8001	14.6377	14.8638	14.8337	-0.481544	-0.63985	-0.323238	15.0635	-6.49736	2.80391	1.13275e-05	9.85409e-05
>sp|Q9UL40|ZN346_HUMAN Zinc finger protein 346 OS=Homo sapiens OX=9606 GN=ZNF346 PE=1 SV=1	Q9UL40	ZNF346	Zinc finger protein 346	True	Homo sapiens	0.463145	3.39405e-18	48.2506	False	Q9UL40	ZNF346	Zinc finger protein 346	15.075	15.3767	15.0464	15.419	15.1971	NA	14.7238	15.0732	14.3702	14.8039	-0.480039	-0.833439	-0.126639	15.2256	-2.92111	-4.16191	0.0114392	0.0302171
>sp|Q8NE71|ABCF1_HUMAN ATP-binding cassette sub-family F member 1 OS=Homo sapiens OX=9606 GN=ABCF1 PE=1 SV=2	Q8NE71	ABCF1	ATP-binding cassette sub-family F member 1	True	Homo sapiens	0.184678	3.76478e-29	55.2498	False	Q8NE71	ABCF1	ATP-binding cassette sub-family F member 1	17.6031	17.4695	17.4703	17.4507	17.5068	16.9897	16.9431	16.9819	17.0763	17.1102	-0.479848	-0.602604	-0.357092	17.279	-8.34947	5.86371	6.02393e-07	8.95847e-06
>sp|O00625|PIR_HUMAN Pirin OS=Homo sapiens OX=9606 GN=PIR PE=1 SV=1	O00625	PIR	Pirin	True	Homo sapiens	0.22642	2.21699e-24	52.2494	False	O00625	PIR	Pirin	16.8692	16.6573	16.5248	16.9003	16.8139	16.2504	16.3201	16.3354	16.1686	16.2924	-0.479713	-0.663581	-0.295846	16.4686	-5.57378	1.1015	5.85346e-05	0.000376248
>sp|Q9BYK8|HELZ2_HUMAN 3'-5' exoribonuclease HELZ2 OS=Homo sapiens OX=9606 GN=HELZ2 PE=1 SV=7	Q9BYK8	HELZ2	3'-5' exoribonuclease HELZ2	True	Homo sapiens	0.47032	8.81503e-28	54.3779	False	Q9BYK8	HELZ2	3'-5' exoribonuclease HELZ2	16.6786	16.6043	16.5361	16.5861	16.5667	16.1307	16.0882	16.1733	16.0697	16.1115	-0.479679	-0.587481	-0.371876	15.8606	-9.5043	7.55484	1.19401e-07	2.32489e-06
>sp|Q9H902|REEP1_HUMAN Receptor expression-enhancing protein 1 OS=Homo sapiens OX=9606 GN=REEP1 PE=1 SV=1	Q9H902	REEP1	Receptor expression-enhancing protein 1	True	Homo sapiens	0.531478	8.05366e-17	47.3352	False	Q9H902	REEP1	Receptor expression-enhancing protein 1	14.1424	14.1795	14.3521	14.3941	14.2397	NA	13.7521	NA	NA	13.8163	-0.477337	-0.65463	-0.300044	14.344	-5.88618	1.17946	8.37124e-05	0.00050816
>sp|Q16850|CP51A_HUMAN Lanosterol 14-alpha demethylase OS=Homo sapiens OX=9606 GN=CYP51A1 PE=1 SV=4	Q16850	CYP51A1	Lanosterol 14-alpha demethylase	True	Homo sapiens	0.626622	2.56327e-25	52.8353	False	Q16850	CYP51A1	Lanosterol 14-alpha demethylase	17.6846	17.626	17.6236	17.6319	17.5003	17.0358	17.1923	17.1085	17.2417	17.1052	-0.476545	-0.585347	-0.367742	17.866	-9.35541	7.34537	1.45902e-07	2.72273e-06
>sp|Q9H8S9|MOB1A_HUMAN MOB kinase activator 1A OS=Homo sapiens OX=9606 GN=MOB1A PE=1 SV=4	Q9H8S9	MOB1A	MOB kinase activator 1A	True	Homo sapiens	0.235374	1.42445e-16	47.1683	False	Q9H8S9	MOB1A	MOB kinase activator 1A	15.9717	15.6355	15.7333	15.6889	15.7352	15.2982	15.0825	15.3158	15.2942	15.4045	-0.473878	-0.621603	-0.326152	15.4758	-6.85188	3.42482	6.23805e-06	5.96481e-05
>sp|P23434|GCSH_HUMAN Glycine cleavage system H protein, mitochondrial OS=Homo sapiens OX=9606 GN=GCSH PE=1 SV=2	P23434	GCSH	Glycine cleavage system H protein, mitochondrial	True	Homo sapiens	0.429428	3.97036e-19	48.8642	False	P23434	GCSH	Glycine cleavage system H protein, mitochondrial	15.9176	15.6726	16.1933	15.6049	15.2726	15.1769	14.8383	15.269	15.7387	15.2705	-0.473535	-1.06876	0.121694	15.3833	-1.69958	-6.36184	0.110388	0.189212
>sp|A0MZ66|SHOT1_HUMAN Shootin-1 OS=Homo sapiens OX=9606 GN=SHTN1 PE=1 SV=4	A0MZ66	SHTN1	Shootin-1	True	Homo sapiens	0.375442	3.51165e-23	51.492	False	A0MZ66	SHTN1	Shootin-1	14.5808	14.7132	14.6728	14.6575	14.7996	14.3295	14.0726	14.226	14.1735	14.2593	-0.472612	-0.589307	-0.355917	14.5419	-8.65071	6.31992	3.89262e-07	6.22946e-06
>sp|P04004|VTNC_HUMAN Vitronectin OS=Homo sapiens OX=9606 GN=VTN PE=1 SV=1	P04004	VTN	Vitronectin	True	Homo sapiens	0.646014	6.23648e-12	43.8457	False	P04004	VTN	Vitronectin	16.4018	16.543	16.437	16.3881	16.8544	15.9473	15.9661	16.0661	16.1484	16.1347	-0.472318	-0.729982	-0.214653	16.7681	-3.91609	-2.17971	0.00143897	0.00550557
>sp|Q8N5G0|SIM20_HUMAN Small integral membrane protein 20 OS=Homo sapiens OX=9606 GN=SMIM20 PE=1 SV=3	Q8N5G0	SMIM20	Small integral membrane protein 20	True	Homo sapiens	0.233517	4.06009e-20	49.5132	False	Q8N5G0	SMIM20	Small integral membrane protein 20	16.8708	16.7241	16.9527	16.9011	17.0014	16.4576	16.6139	16.2587	16.3063	16.4521	-0.472313	-0.642531	-0.302096	16.6798	-5.92686	1.76915	3.06776e-05	0.000221837
>sp|Q5VWQ8|DAB2P_HUMAN Disabled homolog 2-interacting protein OS=Homo sapiens OX=9606 GN=DAB2IP PE=1 SV=2	Q5VWQ8	DAB2IP	Disabled homolog 2-interacting protein	True	Homo sapiens	0.364083	3.38675e-27	54.0092	False	Q5VWQ8	DAB2IP	Disabled homolog 2-interacting protein	14.6652	14.6913	14.7889	14.704	14.9683	14.3842	14.1555	14.4495	14.0588	14.4126	-0.471396	-0.652959	-0.289833	14.5407	-5.54639	1.0511	6.14332e-05	0.000393567
>sp|Q9BX46|RBM24_HUMAN RNA-binding protein 24 OS=Homo sapiens OX=9606 GN=RBM24 PE=1 SV=1;>sp|Q9H0Z9|RBM38_HUMAN RNA-binding protein 38 OS=Homo sapiens OX=9606 GN=RBM38 PE=1 SV=2	Q9BX46;Q9H0Z9	RBM24;RBM38	RNA-binding protein 24;RNA-binding protein 38	True	Homo sapiens	0.50505	3.8373e-10	42.383	False	Q9BX46	RBM24	RNA-binding protein 24	15.0242	15.5225	15.8347	15.717	15.3969	15.0801	15.3431	14.6948	15.1624	14.8605	-0.47089	-0.832821	-0.108959	14.9547	-2.7795	-4.46133	0.0142976	0.0364049
>sp|Q6ZRV2|FA83H_HUMAN Protein FAM83H OS=Homo sapiens OX=9606 GN=FAM83H PE=1 SV=3	Q6ZRV2	FAM83H	Protein FAM83H	True	Homo sapiens	0.193945	2.14998e-30	56.0363	False	Q6ZRV2	FAM83H	Protein FAM83H	17.17	17.314	17.184	16.9949	17.4164	16.7079	16.7364	16.6995	16.7055	16.8765	-0.470717	-0.644882	-0.296551	16.9139	-5.77292	1.48255	4.04496e-05	0.000277252
>sp|P11908|PRPS2_HUMAN Ribose-phosphate pyrophosphokinase 2 OS=Homo sapiens OX=9606 GN=PRPS2 PE=1 SV=2	P11908	PRPS2	Ribose-phosphate pyrophosphokinase 2	True	Homo sapiens	0.277608	1.3662e-24	52.3812	False	P11908	PRPS2	Ribose-phosphate pyrophosphokinase 2	15.4998	15.5722	15.2548	15.5532	15.7324	15.1359	15.0402	15.0766	14.9869	15.0212	-0.470298	-0.697958	-0.242639	15.2889	-4.41327	-1.17246	0.000534121	0.00240458
>sp|Q13155|AIMP2_HUMAN Aminoacyl tRNA synthase complex-interacting multifunctional protein 2 OS=Homo sapiens OX=9606 GN=AIMP2 PE=1 SV=2	Q13155	AIMP2	Aminoacyl tRNA synthase complex-interacting multifunctional protein 2	True	Homo sapiens	0.236641	4.29008e-26	53.3193	False	Q13155	AIMP2	Aminoacyl tRNA synthase complex-interacting multifunctional protein 2	18.4827	18.5567	18.4532	18.4701	18.0864	17.5013	17.6579	18.3878	18.0958	18.0572	-0.469806	-0.918467	-0.021144	18.0494	-2.23703	-5.47291	0.0413264	0.0867151
>sp|P00167|CYB5_HUMAN Cytochrome b5 OS=Homo sapiens OX=9606 GN=CYB5A PE=1 SV=2	P00167	CYB5A	Cytochrome b5	True	Homo sapiens	0.180515	3.24569e-26	53.3949	False	P00167	CYB5A	Cytochrome b5	18.6175	18.6332	18.6043	18.7523	18.6797	18.2545	18.1511	18.0656	18.1933	18.2753	-0.469434	-0.585165	-0.353704	18.3982	-8.66414	6.34001	3.8185e-07	6.17041e-06
>sp|Q16555|DPYL2_HUMAN Dihydropyrimidinase-related protein 2 OS=Homo sapiens OX=9606 GN=DPYSL2 PE=1 SV=1	Q16555	DPYSL2	Dihydropyrimidinase-related protein 2	True	Homo sapiens	0.453526	1.35356e-09	41.8992	False	Q16555	DPYSL2	Dihydropyrimidinase-related protein 2	14.5078	14.4218	14.7407	14.4464	14.4156	13.9041	14.0957	14.0546	14.1015	14.0321	-0.468822	-0.6082	-0.329445	14.2135	-7.23215	3.7195	5.03543e-06	4.92893e-05
>sp|Q9BQ70|TCF25_HUMAN Ribosome quality control complex subunit TCF25 OS=Homo sapiens OX=9606 GN=TCF25 PE=1 SV=1	Q9BQ70	TCF25	Ribosome quality control complex subunit TCF25	True	Homo sapiens	0.485576	2.37223e-25	52.8563	False	Q9BQ70	TCF25	Ribosome quality control complex subunit TCF25	14.8707	14.7499	14.7003	14.4685	14.5745	14.1351	14.2677	14.4687	14.3367	13.8135	-0.46843	-0.760236	-0.176624	14.3483	-3.42944	-3.16868	0.00385003	0.0121802
>sp|Q01628|IFM3_HUMAN Interferon-induced transmembrane protein 3 OS=Homo sapiens OX=9606 GN=IFITM3 PE=1 SV=2	Q01628	IFITM3	Interferon-induced transmembrane protein 3	True	Homo sapiens	0.27006	1.23466e-18	48.5402	False	Q01628	IFITM3	Interferon-induced transmembrane protein 3	18.8173	19.1535	19.1007	18.9686	19.0842	18.7264	18.4815	18.5432	18.4794	18.5593	-0.466893	-0.702928	-0.230858	18.4926	-4.22584	-1.55086	0.000774212	0.00325969
>sp|Q13472|TOP3A_HUMAN DNA topoisomerase 3-alpha OS=Homo sapiens OX=9606 GN=TOP3A PE=1 SV=1	Q13472	TOP3A	DNA topoisomerase 3-alpha	True	Homo sapiens	0.300555	1.14649e-19	49.2181	False	Q13472	TOP3A	DNA topoisomerase 3-alpha	15.0383	14.9978	15.0042	15.0969	15.0052	14.68	14.5378	14.4687	14.5652	14.5565	-0.466866	-0.601037	-0.332694	14.7258	-7.43242	4.40506	2.43586e-06	2.7362e-05
>sp|Q9NWD8|TM248_HUMAN Transmembrane protein 248 OS=Homo sapiens OX=9606 GN=TMEM248 PE=1 SV=1	Q9NWD8	TMEM248	Transmembrane protein 248	True	Homo sapiens	0.520511	5.48892e-15	46.0787	False	Q9NWD8	TMEM248	Transmembrane protein 248	15.2542	14.8937	15.2658	15.1488	14.7799	14.6672	14.6469	14.4628	NA	14.635	-0.465536	-0.705481	-0.225592	15.1324	-4.17234	-1.70867	0.000994982	0.00402516
>sp|P13747|HLAE_HUMAN HLA class I histocompatibility antigen, alpha chain E OS=Homo sapiens OX=9606 GN=HLA-E PE=1 SV=4	P13747	HLA-E	HLA class I histocompatibility antigen, alpha chain E	True	Homo sapiens	0.329803	2.0998e-06	38.5242	False	P13747	HLA-E	HLA class I histocompatibility antigen, alpha chain E	15.2113	15.6844	15.4938	15.4874	15.3892	14.8926	15.0939	14.7794	14.9819	15.1909	-0.465474	-0.669051	-0.261896	15.1349	-5.00016	-0.548765	0.000341291	0.00163857
>sp|P63167|DYL1_HUMAN Dynein light chain 1, cytoplasmic OS=Homo sapiens OX=9606 GN=DYNLL1 PE=1 SV=1	P63167	DYNLL1	Dynein light chain 1, cytoplasmic	True	Homo sapiens	0.421921	5.59226e-20	49.4222	False	P63167	DYNLL1	Dynein light chain 1, cytoplasmic	17.1564	17.807	17.4438	16.9024	16.8722	16.1695	16.7098	17.3946	16.7076	16.8739	-0.465284	-1.11342	0.182852	16.7074	-1.53364	-6.60438	0.146477	0.235215
>sp|Q92506|DHB8_HUMAN (3R)-3-hydroxyacyl-CoA dehydrogenase OS=Homo sapiens OX=9606 GN=HSD17B8 PE=1 SV=2	Q92506	HSD17B8	(3R)-3-hydroxyacyl-CoA dehydrogenase	True	Homo sapiens	0.251137	1.42731e-11	43.5645	False	Q92506	HSD17B8	(3R)-3-hydroxyacyl-CoA dehydrogenase	15.5644	15.7658	15.5463	15.5022	15.6389	15.1792	14.9357	15.2958	15.0911	15.1893	-0.465277	-0.65726	-0.273293	15.3142	-5.1775	0.341108	0.000122224	0.000693881
>sp|P11802|CDK4_HUMAN Cyclin-dependent kinase 4 OS=Homo sapiens OX=9606 GN=CDK4 PE=1 SV=2	P11802	CDK4	Cyclin-dependent kinase 4	True	Homo sapiens	0.295962	4.37044e-24	52.0642	False	P11802	CDK4	Cyclin-dependent kinase 4	16.9607	16.7623	16.7127	16.8865	16.8991	16.4489	16.199	16.3487	16.4064	16.4922	-0.465238	-0.598204	-0.332272	16.3266	-7.47367	4.47299	2.2823e-06	2.61054e-05
>sp|O60563|CCNT1_HUMAN Cyclin-T1 OS=Homo sapiens OX=9606 GN=CCNT1 PE=1 SV=1	O60563	CCNT1	Cyclin-T1	True	Homo sapiens	0.616475	9.38965e-20	49.2749	False	O60563	CCNT1	Cyclin-T1	14.4026	14.4058	14.4074	14.7498	14.6785	14.0464	13.8791	14.1583	14.0785	14.1566	-0.465048	-0.649919	-0.280178	14.5379	-5.37406	0.720617	8.46125e-05	0.000512012
>sp|Q9NP58|ABCB6_HUMAN ATP-binding cassette sub-family B member 6 OS=Homo sapiens OX=9606 GN=ABCB6 PE=1 SV=1	Q9NP58	ABCB6	ATP-binding cassette sub-family B member 6	True	Homo sapiens	0.37525	2.1497e-29	55.4049	False	Q9NP58	ABCB6	ATP-binding cassette sub-family B member 6	15.487	15.5712	15.6284	15.504	15.4979	15.1346	15.0583	15.1547	15.058	14.96	-0.464588	-0.616947	-0.312229	15.4839	-6.51325	2.8321	1.10246e-05	9.63403e-05
>sp|Q01081|U2AF1_HUMAN Splicing factor U2AF 35 kDa subunit OS=Homo sapiens OX=9606 GN=U2AF1 PE=1 SV=3	Q01081	U2AF1	Splicing factor U2AF 35 kDa subunit	True	Homo sapiens	0.22988	3.44464e-26	53.3787	False	Q01081	U2AF1	Splicing factor U2AF 35 kDa subunit	20.3712	20.6931	20.1295	20.2648	19.7251	19.7792	20.0153	19.9671	19.4062	19.6969	-0.463798	-0.84169	-0.0859055	19.8991	-2.622	-4.76364	0.0195528	0.0473649
>sp|Q6DN03|H2B2C_HUMAN Putative histone H2B type 2-C OS=Homo sapiens OX=9606 GN=H2BC20P PE=5 SV=3;>sp|Q6DRA6|H2B2D_HUMAN Putative histone H2B type 2-D OS=Homo sapiens OX=9606 GN=H2BC19P PE=5 SV=3	Q6DN03;Q6DRA6	H2BC20P;H2BC19P	Putative histone H2B type 2-C;Putative histone H2B type 2-D	True	Homo sapiens	0.298413	4.30298e-18	48.1825	False	Q6DN03	H2BC20P	Putative histone H2B type 2-C	16.499	16.3231	16.8078	16.9665	16.5435	16.2677	16.2032	16.0213	16.2616	16.0672	-0.463765	-0.732513	-0.195017	16.1886	-3.68659	-2.64668	0.00228645	0.00788045
>sp|Q8NC51|SERB1_HUMAN SERPINE1 mRNA-binding protein 1 OS=Homo sapiens OX=9606 GN=SERBP1 PE=1 SV=2	Q8NC51	SERBP1	SERPINE1 mRNA-binding protein 1	True	Homo sapiens	0.227184	1.76377e-25	52.9365	False	Q8NC51	SERBP1	SERPINE1 mRNA-binding protein 1	19.3753	19.4114	19.4963	19.368	19.5944	19.0187	19.1736	18.8476	19.0082	18.8788	-0.463685	-0.654636	-0.272733	19.2939	-5.18768	0.360857	0.000119905	0.000685982
>sp|P17275|JUNB_HUMAN Transcription factor JunB OS=Homo sapiens OX=9606 GN=JUNB PE=1 SV=1	P17275	JUNB	Transcription factor JunB	True	Homo sapiens	0.29861	7.4347e-28	54.4247	False	P17275	JUNB	Transcription factor JunB	15.8368	15.8276	15.66	16.1012	15.9045	15.5204	15.2685	15.4181	15.5088	15.3031	-0.462211	-0.624931	-0.299492	15.7452	-6.06736	2.02801	2.39032e-05	0.000180287
>sp|Q9HAF1|EAF6_HUMAN Chromatin modification-related protein MEAF6 OS=Homo sapiens OX=9606 GN=MEAF6 PE=1 SV=1	Q9HAF1	MEAF6	Chromatin modification-related protein MEAF6	True	Homo sapiens	0.667804	1.86357e-06	38.5903	False	Q9HAF1	MEAF6	Chromatin modification-related protein MEAF6	NA	NA	NA	14.07	15.0925	NA	NA	NA	NA	14.1192	-0.462097	-1.81333	0.889137	14.5593	-0.901617	-6.65653	0.411841	0.52874
>sp|O43237|DC1L2_HUMAN Cytoplasmic dynein 1 light intermediate chain 2 OS=Homo sapiens OX=9606 GN=DYNC1LI2 PE=1 SV=1	O43237	DYNC1LI2	Cytoplasmic dynein 1 light intermediate chain 2	True	Homo sapiens	0.276813	1.70826e-30	56.0986	False	O43237	DYNC1LI2	Cytoplasmic dynein 1 light intermediate chain 2	16.7269	16.749	16.6587	16.5724	16.8587	16.1753	16.2668	16.249	16.3047	16.26	-0.462008	-0.581577	-0.342438	16.6134	-8.25327	5.71569	6.94095e-07	9.80029e-06
>sp|P32926|DSG3_HUMAN Desmoglein-3 OS=Homo sapiens OX=9606 GN=DSG3 PE=1 SV=2	P32926	DSG3	Desmoglein-3	True	Homo sapiens	0.207935	1.81298e-25	52.9291	False	P32926	DSG3	Desmoglein-3	19.5826	19.7084	19.6073	19.5616	19.5384	19.1352	19.0846	19.209	19.0684	19.1992	-0.460394	-0.570119	-0.350669	19.4225	-8.96238	6.78053	2.50499e-07	4.31291e-06
>sp|Q9UBW7|ZMYM2_HUMAN Zinc finger MYM-type protein 2 OS=Homo sapiens OX=9606 GN=ZMYM2 PE=1 SV=1	Q9UBW7	ZMYM2	Zinc finger MYM-type protein 2	True	Homo sapiens	0.266771	8.41735e-19	48.6497	False	Q9UBW7	ZMYM2	Zinc finger MYM-type protein 2	15.1831	15.4759	15.5341	15.4494	15.3757	14.6423	14.8074	15.3085	14.9669	14.9933	-0.459956	-0.671068	-0.248844	15.2063	-4.65453	-0.688929	0.000332914	0.00160369
>sp|P48449|LSS_HUMAN Lanosterol synthase OS=Homo sapiens OX=9606 GN=LSS PE=1 SV=1	P48449	LSS	Lanosterol synthase	True	Homo sapiens	0.258274	4.34398e-26	53.3159	False	P48449	LSS	Lanosterol synthase	17.2716	17.5502	17.4019	17.4655	17.3962	17.0115	16.9063	16.8588	16.9815	17.0309	-0.459269	-0.575221	-0.343318	17.2954	-8.46035	6.03292	5.12316e-07	7.86139e-06
>sp|P0DPH7|TBA3C_HUMAN Tubulin alpha-3C chain OS=Homo sapiens OX=9606 GN=TUBA3C PE=1 SV=1;>sp|P0DPH8|TBA3D_HUMAN Tubulin alpha-3D chain OS=Homo sapiens OX=9606 GN=TUBA3D PE=1 SV=1	P0DPH7;P0DPH8	TUBA3C;TUBA3D	Tubulin alpha-3C chain;Tubulin alpha-3D chain	True	Homo sapiens	0.335084	2.74072e-19	48.9699	False	P0DPH7	TUBA3C	Tubulin alpha-3C chain	18.2932	18.4287	18.2682	17.8766	17.9136	17.37	17.5571	18.4831	17.457	17.6296	-0.456686	-1.01319	0.0998223	17.6583	-1.75315	-6.27994	0.100518	0.175626
>sp|P54725|RD23A_HUMAN UV excision repair protein RAD23 homolog A OS=Homo sapiens OX=9606 GN=RAD23A PE=1 SV=1	P54725	RAD23A	UV excision repair protein RAD23 homolog A	True	Homo sapiens	0.229517	1.77e-16	47.1046	False	P54725	RAD23A	UV excision repair protein RAD23 homolog A	16.9187	16.9519	16.6013	16.8414	16.8856	16.494	16.4941	16.3241	16.2758	16.3295	-0.456269	-0.609818	-0.302721	16.4284	-6.34707	2.53555	1.46632e-05	0.000122937
>sp|P22234|PUR6_HUMAN Bifunctional phosphoribosylaminoimidazole carboxylase/phosphoribosylaminoimidazole succinocarboxamide synthetase OS=Homo sapiens OX=9606 GN=PAICS PE=1 SV=3	P22234	PAICS	Bifunctional phosphoribosylaminoimidazole carboxylase/phosphoribosylaminoimidazole succinocarboxamide synthetase	True	Homo sapiens	0.258138	2.07867e-24	52.267	False	P22234	PAICS	Bifunctional phosphoribosylaminoimidazole carboxylase/phosphoribosylaminoimidazole succinocarboxamide synthetase	17.8476	17.7503	17.8435	17.6763	17.6717	17.2353	17.2866	17.3695	17.2851	17.3342	-0.455779	-0.586068	-0.325489	17.6559	-7.47211	4.47042	2.28793e-06	2.61058e-05
>sp|Q8TD19|NEK9_HUMAN Serine/threonine-protein kinase Nek9 OS=Homo sapiens OX=9606 GN=NEK9 PE=1 SV=2	Q8TD19	NEK9	Serine/threonine-protein kinase Nek9	True	Homo sapiens	0.24214	9.36215e-07	38.9618	False	Q8TD19	NEK9	Serine/threonine-protein kinase Nek9	15.4991	15.2675	15.4812	15.3002	15.1396	NA	15.1817	14.4754	NA	14.9892	-0.455427	-0.762633	-0.148221	15.1889	-3.21267	-3.567	0.00703651	0.0202443
>sp|Q8IZP0|ABI1_HUMAN Abl interactor 1 OS=Homo sapiens OX=9606 GN=ABI1 PE=1 SV=4	Q8IZP0	ABI1	Abl interactor 1	True	Homo sapiens	0.21697	9.30841e-18	47.9607	False	Q8IZP0	ABI1	Abl interactor 1	17.1076	17.0111	17.0674	17.133	17.1146	16.6173	16.6317	16.8602	16.7849	16.2638	-0.455156	-0.753106	-0.157206	16.7713	-3.26355	-3.50342	0.00538977	0.0161805
>sp|Q9NZZ3|CHMP5_HUMAN Charged multivesicular body protein 5 OS=Homo sapiens OX=9606 GN=CHMP5 PE=1 SV=1	Q9NZZ3	CHMP5	Charged multivesicular body protein 5	True	Homo sapiens	0.260896	0.00246191	32.5467	False	Q9NZZ3	CHMP5	Charged multivesicular body protein 5	16.0053	15.8097	16.1624	15.9212	16.048	15.8086	15.395	15.5845	15.2211	15.6652	-0.45446	-0.696927	-0.211993	15.7375	-4.0042	-2.00053	0.00120552	0.00473449
>sp|P54136|SYRC_HUMAN Arginine--tRNA ligase, cytoplasmic OS=Homo sapiens OX=9606 GN=RARS1 PE=1 SV=2	P54136	RARS1	Arginine--tRNA ligase, cytoplasmic	True	Homo sapiens	0.172607	2.40801e-28	54.7357	False	P54136	RARS1	Arginine--tRNA ligase, cytoplasmic	19.0773	18.9583	18.9995	19.0261	19.0148	18.398	18.4721	18.6113	18.7209	18.6034	-0.454091	-0.586014	-0.322168	18.7858	-7.35226	4.27238	2.76626e-06	3.00241e-05
>sp|O75665|OFD1_HUMAN Centriole and centriolar satellite protein OFD1 OS=Homo sapiens OX=9606 GN=OFD1 PE=1 SV=1	O75665	OFD1	Centriole and centriolar satellite protein OFD1	True	Homo sapiens	0.342999	2.20551e-21	50.3373	False	O75665	OFD1	Centriole and centriolar satellite protein OFD1	15.2787	15.4321	15.5427	15.5068	14.8515	14.463	14.8099	14.8565	14.8882	15.3304	-0.452736	-0.790246	-0.115226	15.1516	-2.8657	-4.29354	0.0120321	0.0315528
>sp|P53041|PPP5_HUMAN Serine/threonine-protein phosphatase 5 OS=Homo sapiens OX=9606 GN=PPP5C PE=1 SV=1	P53041	PPP5C	Serine/threonine-protein phosphatase 5	True	Homo sapiens	0.4404	3.23919e-26	53.3954	False	P53041	PPP5C	Serine/threonine-protein phosphatase 5	14.6407	15.0852	14.7707	14.7578	14.6166	13.7628	14.3382	14.9325	14.2709	14.303	-0.452697	-0.839758	-0.0656364	14.5471	-2.49863	-4.99602	0.0249259	0.0577941
>sp|Q13131|AAPK1_HUMAN 5'-AMP-activated protein kinase catalytic subunit alpha-1 OS=Homo sapiens OX=9606 GN=PRKAA1 PE=1 SV=4	Q13131	PRKAA1	5'-AMP-activated protein kinase catalytic subunit alpha-1	True	Homo sapiens	0.215374	7.21606e-27	53.803	False	Q13131	PRKAA1	5'-AMP-activated protein kinase catalytic subunit alpha-1	15.8501	15.9105	16.0137	15.754	15.8748	15.3646	15.704	15.4908	15.3917	15.1905	-0.452303	-0.698709	-0.205898	15.5478	-3.9215	-2.16871	0.0014234	0.00546046
>sp|P62937|PPIA_HUMAN Peptidyl-prolyl cis-trans isomerase A OS=Homo sapiens OX=9606 GN=PPIA PE=1 SV=2	P62937	PPIA	Peptidyl-prolyl cis-trans isomerase A	True	Homo sapiens	0.192627	3.85674e-28	54.6055	False	P62937	PPIA	Peptidyl-prolyl cis-trans isomerase A	21.4024	21.0662	20.9754	21.1357	20.9195	20.5058	20.7261	20.6223	20.7005	20.6886	-0.45119	-0.66994	-0.23244	20.7276	-4.40641	-1.18628	0.000541399	0.00242979
>sp|Q14978|NOLC1_HUMAN Nucleolar and coiled-body phosphoprotein 1 OS=Homo sapiens OX=9606 GN=NOLC1 PE=1 SV=2	Q14978	NOLC1	Nucleolar and coiled-body phosphoprotein 1	True	Homo sapiens	0.596132	8.93518e-30	55.6471	False	Q14978	NOLC1	Nucleolar and coiled-body phosphoprotein 1	18.1752	18.2187	18.1859	18.1437	18.2809	17.7719	17.848	17.7954	17.7567	17.5815	-0.45021	-0.601982	-0.298438	18.4157	-6.33609	2.51582	1.49442e-05	0.000124571
>sp|P42677|RS27_HUMAN Small ribosomal subunit protein eS27 OS=Homo sapiens OX=9606 GN=RPS27 PE=1 SV=3	P42677	RPS27	Small ribosomal subunit protein eS27	True	Homo sapiens	0.42398	1.35509e-20	49.8245	False	P42677	RPS27	Small ribosomal subunit protein eS27	17.5019	17.3726	17.4966	17.3773	17.4983	17.1276	17.0831	16.7505	17.1105	16.9273	-0.449555	-0.61518	-0.283931	17.5124	-5.79771	1.52892	3.86792e-05	0.000267975
>sp|P14618|KPYM_HUMAN Pyruvate kinase PKM OS=Homo sapiens OX=9606 GN=PKM PE=1 SV=4	P14618	PKM	Pyruvate kinase PKM	True	Homo sapiens	0.151604	3.10177e-25	52.7836	False	P14618	PKM	Pyruvate kinase PKM	21.8373	21.7413	21.7178	21.5941	21.6918	21.2239	21.2977	21.3183	21.2227	21.2728	-0.449382	-0.56902	-0.329744	21.475	-8.02312	5.35689	9.78623e-07	1.30913e-05
>sp|Q5BKU9|OXLD1_HUMAN Oxidoreductase-like domain-containing protein 1 OS=Homo sapiens OX=9606 GN=OXLD1 PE=2 SV=1	Q5BKU9	OXLD1	Oxidoreductase-like domain-containing protein 1	True	Homo sapiens	0.622326	1.69188e-27	54.199	False	Q5BKU9	OXLD1	Oxidoreductase-like domain-containing protein 1	NA	NA	NA	15.0178	NA	14.1289	NA	NA	15.0072	14.5692	-0.449335	-1.34558	0.44691	14.5919	-1.14191	-6.49397	0.284234	0.397749
>sp|P50416|CPT1A_HUMAN Carnitine O-palmitoyltransferase 1, liver isoform OS=Homo sapiens OX=9606 GN=CPT1A PE=1 SV=2	P50416	CPT1A	Carnitine O-palmitoyltransferase 1, liver isoform	True	Homo sapiens	0.330093	1.12897e-24	52.4331	False	P50416	CPT1A	Carnitine O-palmitoyltransferase 1, liver isoform	17.9494	17.953	17.9024	17.8317	17.905	17.4427	17.4511	17.4626	17.5229	17.4206	-0.448308	-0.522734	-0.373882	17.8845	-12.8662	11.7109	2.22249e-09	9.23372e-08
>sp|P01112|RASH_HUMAN GTPase HRas OS=Homo sapiens OX=9606 GN=HRAS PE=1 SV=1	P01112	HRAS	GTPase HRas	True	Homo sapiens	0.456323	3.97676e-14	45.4708	False	P01112	HRAS	GTPase HRas	16.8726	15.9429	16.2913	16.2286	16.5257	16.1027	16.3493	15.777	15.0162	16.3759	-0.447982	-1.289	0.39304	16.0694	-1.13796	-7.10564	0.273451	0.385597
>sp|Q96KR6|F210B_HUMAN Protein FAM210B, mitochondrial OS=Homo sapiens OX=9606 GN=FAM210B PE=1 SV=2	Q96KR6	FAM210B	Protein FAM210B, mitochondrial	True	Homo sapiens	0.554266	2.02117e-23	51.6443	False	Q96KR6	FAM210B	Protein FAM210B, mitochondrial	14.594	14.6295	14.5255	14.41	14.3495	13.9671	13.9683	14.2027	14.0516	14.0813	-0.447474	-0.606986	-0.287963	14.1575	-5.99203	1.88955	2.73154e-05	0.000200787
>sp|P58012|FOXL2_HUMAN Forkhead box protein L2 OS=Homo sapiens OX=9606 GN=FOXL2 PE=1 SV=1	P58012	FOXL2	Forkhead box protein L2	True	Homo sapiens	0.614655	5.95376e-24	51.9797	False	P58012	FOXL2	Forkhead box protein L2	14.6356	15.0572	14.4964	14.9826	15.1997	14.6486	14.2208	14.1789	14.4224	14.6667	-0.446837	-0.73543	-0.158245	14.9312	-3.30778	-3.41437	0.00492741	0.0150343
>sp|P46379|BAG6_HUMAN Large proline-rich protein BAG6 OS=Homo sapiens OX=9606 GN=BAG6 PE=1 SV=2	P46379	BAG6	Large proline-rich protein BAG6	True	Homo sapiens	0.195249	4.00653e-27	53.9633	False	P46379	BAG6	Large proline-rich protein BAG6	17.3216	17.3858	17.3479	17.4072	17.2945	16.8605	16.8534	16.8626	16.9489	17.0022	-0.445867	-0.547189	-0.344545	17.167	-9.39938	7.40749	1.37482e-07	2.60765e-06
>sp|Q9GZZ1|NAA50_HUMAN N-alpha-acetyltransferase 50 OS=Homo sapiens OX=9606 GN=NAA50 PE=1 SV=1	Q9GZZ1	NAA50	N-alpha-acetyltransferase 50	True	Homo sapiens	0.325016	7.29218e-21	49.9998	False	Q9GZZ1	NAA50	N-alpha-acetyltransferase 50	15.4474	15.016	15.4227	14.8939	15.159	14.6368	14.9497	14.8774	14.3754	14.876	-0.44473	-0.713421	-0.176039	14.8478	-3.53603	-2.95263	0.00310162	0.0101487
>sp|Q9UPQ8|DOLK_HUMAN Dolichol kinase OS=Homo sapiens OX=9606 GN=DOLK PE=1 SV=1	Q9UPQ8	DOLK	Dolichol kinase	True	Homo sapiens	0.214177	1.95959e-16	47.0746	False	Q9UPQ8	DOLK	Dolichol kinase	17.1762	16.8613	16.7984	16.8274	16.6528	16.4287	16.2587	16.6169	16.4075	16.3819	-0.444485	-0.630072	-0.258898	16.673	-5.11661	0.222627	0.000137114	0.000761233
>sp|Q99941|ATF6B_HUMAN Cyclic AMP-dependent transcription factor ATF-6 beta OS=Homo sapiens OX=9606 GN=ATF6B PE=1 SV=2	Q99941	ATF6B	Cyclic AMP-dependent transcription factor ATF-6 beta	True	Homo sapiens	0.286545	1.34311e-16	47.1856	False	Q99941	ATF6B	Cyclic AMP-dependent transcription factor ATF-6 beta	15.1305	15.3608	15.4663	15.3446	15.3345	14.9101	14.6975	14.7738	15.0113	15.0217	-0.444461	-0.596837	-0.292086	15.0874	-6.23042	2.32517	1.7954e-05	0.000144657
>sp|Q96FF9|CDCA5_HUMAN Sororin OS=Homo sapiens OX=9606 GN=CDCA5 PE=1 SV=1	Q96FF9	CDCA5	Sororin	True	Homo sapiens	0.453324	2.05992e-22	51.0014	False	Q96FF9	CDCA5	Sororin	15.0311	15.1055	14.7274	15.2945	15.0572	14.7654	14.4334	14.5224	14.5416	14.7332	-0.443925	-0.639642	-0.248207	15.0187	-4.84566	-0.309326	0.000229954	0.00118653
>sp|O00712|NFIB_HUMAN Nuclear factor 1 B-type OS=Homo sapiens OX=9606 GN=NFIB PE=1 SV=2	O00712	NFIB	Nuclear factor 1 B-type	True	Homo sapiens	0.348462	2.73328e-19	48.9706	False	O00712	NFIB	Nuclear factor 1 B-type	15.1822	15.052	15.2409	15.3946	15.3272	14.8609	15.0691	14.6771	14.3702	15.0032	-0.443284	-0.687387	-0.199181	15.1209	-3.87956	-2.25403	0.00154876	0.00579249
>sp|Q9Y4K1|CRBG1_HUMAN Beta/gamma crystallin domain-containing protein 1 OS=Homo sapiens OX=9606 GN=CRYBG1 PE=1 SV=3	Q9Y4K1	CRYBG1	Beta/gamma crystallin domain-containing protein 1	True	Homo sapiens	0.260541	1.109e-34	58.8642	False	Q9Y4K1	CRYBG1	Beta/gamma crystallin domain-containing protein 1	17.1498	17.2692	17.2442	17.316	17.2623	16.8625	16.7894	16.7656	16.8451	16.7658	-0.4426	-0.527214	-0.357986	17.1473	-11.1729	9.74555	1.4656e-08	4.23924e-07
>sp|Q9H9T3|ELP3_HUMAN Elongator complex protein 3 OS=Homo sapiens OX=9606 GN=ELP3 PE=1 SV=2	Q9H9T3	ELP3	Elongator complex protein 3	True	Homo sapiens	0.247991	3.81912e-35	59.2527	False	Q9H9T3	ELP3	Elongator complex protein 3	16.3864	16.1654	16.2092	16.1077	16.255	15.6074	15.7051	15.9453	15.9297	15.7253	-0.442191	-0.63716	-0.247223	15.8058	-4.84527	-0.310102	0.000230127	0.00118653
>sp|Q96MT8|CEP63_HUMAN Centrosomal protein of 63 kDa OS=Homo sapiens OX=9606 GN=CEP63 PE=1 SV=1	Q96MT8	CEP63	Centrosomal protein of 63 kDa	True	Homo sapiens	0.350559	4.41679e-07	39.3501	False	Q96MT8	CEP63	Centrosomal protein of 63 kDa	14.2427	14.0524	14.4148	NA	14.4798	NA	NA	NA	NA	13.8553	-0.442104	-0.813507	-0.0707002	14.2757	-2.71124	-4.25582	0.0248894	0.0577902
>sp|O15164|TIF1A_HUMAN Transcription intermediary factor 1-alpha OS=Homo sapiens OX=9606 GN=TRIM24 PE=1 SV=3	O15164	TRIM24	Transcription intermediary factor 1-alpha	True	Homo sapiens	0.490851	3.26956e-15	46.2357	False	O15164	TRIM24	Transcription intermediary factor 1-alpha	14.7816	14.3307	15.0271	14.715	14.2992	14.2262	13.8033	14.2395	14.4861	NA	-0.441946	-0.833399	-0.0504921	14.5279	-2.42788	-5.08597	0.0296981	0.0667458
>sp|P29728|OAS2_HUMAN 2'-5'-oligoadenylate synthase 2 OS=Homo sapiens OX=9606 GN=OAS2 PE=1 SV=3	P29728	OAS2	2'-5'-oligoadenylate synthase 2	True	Homo sapiens	0.472414	1.09949e-23	51.8116	False	P29728	OAS2	2'-5'-oligoadenylate synthase 2	19.0572	19.0305	18.8856	18.9394	18.8652	18.5293	18.4194	18.5563	18.4909	18.5724	-0.441935	-0.551973	-0.331896	18.0593	-8.57851	6.21158	4.3179e-07	6.7511e-06
>sp|Q9H0R6|GATA_HUMAN Glutamyl-tRNA(Gln) amidotransferase subunit A, mitochondrial OS=Homo sapiens OX=9606 GN=QRSL1 PE=1 SV=2	Q9H0R6	QRSL1	Glutamyl-tRNA(Gln) amidotransferase subunit A, mitochondrial	True	Homo sapiens	0.249273	3.32251e-27	54.0144	False	Q9H0R6	QRSL1	Glutamyl-tRNA(Gln) amidotransferase subunit A, mitochondrial	15.4098	15.3669	15.3043	15.3063	15.2063	15.0464	14.9359	14.8075	14.9909	14.6038	-0.441806	-0.595277	-0.288334	15.1367	-6.14897	2.17718	2.07037e-05	0.000162071
>sp|P43121|MUC18_HUMAN Cell surface glycoprotein MUC18 OS=Homo sapiens OX=9606 GN=MCAM PE=1 SV=2	P43121	MCAM	Cell surface glycoprotein MUC18	True	Homo sapiens	0.450909	1.01928e-21	50.5542	False	P43121	MCAM	Cell surface glycoprotein MUC18	17.8405	17.8704	17.9387	17.8591	17.9278	17.4127	17.4281	17.4619	17.4918	17.4463	-0.439142	-0.524254	-0.354029	17.9888	-11.0207	9.55697	1.75589e-08	4.88356e-07
>sp|P16333|NCK1_HUMAN SH2/SH3 adapter protein NCK1 OS=Homo sapiens OX=9606 GN=NCK1 PE=1 SV=1	P16333	NCK1	SH2/SH3 adapter protein NCK1	True	Homo sapiens	0.229634	1.07232e-23	51.8185	False	P16333	NCK1	SH2/SH3 adapter protein NCK1	16.2029	16.3366	16.1757	16.3638	16.1775	15.7583	15.9536	15.7354	15.8368	15.7867	-0.437131	-0.586318	-0.287945	15.8686	-6.25865	2.37624	1.70927e-05	0.000139269
>sp|P28676|GRAN_HUMAN Grancalcin OS=Homo sapiens OX=9606 GN=GCA PE=1 SV=2	P28676	GCA	Grancalcin	True	Homo sapiens	0.276136	1.59679e-13	45.036	False	P28676	GCA	Grancalcin	15.7165	15.6943	15.8663	15.6836	15.7989	15.3087	15.2728	15.3268	15.3145	15.3525	-0.436852	-0.578389	-0.295315	15.3834	-6.59269	2.97254	9.63241e-06	8.59931e-05
>sp|Q9Y320|TMX2_HUMAN Thioredoxin-related transmembrane protein 2 OS=Homo sapiens OX=9606 GN=TMX2 PE=1 SV=1	Q9Y320	TMX2	Thioredoxin-related transmembrane protein 2	True	Homo sapiens	0.425231	1.40046e-27	54.2508	False	Q9Y320	TMX2	Thioredoxin-related transmembrane protein 2	17.6542	17.5671	17.4686	17.6092	17.5461	17.2008	17.1229	17.2075	17.1204	17.0101	-0.436717	-0.531927	-0.341507	17.6426	-9.79753	7.96031	8.09993e-08	1.6795e-06
>sp|Q96PC3|AP1S3_HUMAN AP-1 complex subunit sigma-3 OS=Homo sapiens OX=9606 GN=AP1S3 PE=1 SV=1	Q96PC3	AP1S3	AP-1 complex subunit sigma-3	True	Homo sapiens	0.3113	1.35226e-22	51.1185	False	Q96PC3	AP1S3	AP-1 complex subunit sigma-3	16.4234	15.7889	15.5445	15.6718	16.1199	15.465	15.5238	15.652	15.5529	15.1722	-0.436498	-0.760247	-0.112749	15.5629	-2.88036	-4.26487	0.0116834	0.030722
>sp|O60749|SNX2_HUMAN Sorting nexin-2 OS=Homo sapiens OX=9606 GN=SNX2 PE=1 SV=2	O60749	SNX2	Sorting nexin-2	True	Homo sapiens	0.192239	6.60978e-21	50.0276	False	O60749	SNX2	Sorting nexin-2	16.4597	16.4568	16.2314	16.4519	16.4071	16.0745	15.9614	15.8346	15.9991	15.9551	-0.436434	-0.602533	-0.270335	16.1673	-5.61241	1.18047	5.41538e-05	0.000354773
>sp|Q86V15|CASZ1_HUMAN Zinc finger protein castor homolog 1 OS=Homo sapiens OX=9606 GN=CASZ1 PE=1 SV=4	Q86V15	CASZ1	Zinc finger protein castor homolog 1	True	Homo sapiens	0.419035	4.66041e-18	48.1596	False	Q86V15	CASZ1	Zinc finger protein castor homolog 1	14.8479	14.9928	15.0718	15.213	15.1044	14.8205	14.5787	14.289	14.654	14.7067	-0.436202	-0.636863	-0.235541	14.68	-4.71087	-0.879056	0.000441302	0.00204562
>sp|Q9BYX4|IFIH1_HUMAN Interferon-induced helicase C domain-containing protein 1 OS=Homo sapiens OX=9606 GN=IFIH1 PE=1 SV=3	Q9BYX4	IFIH1	Interferon-induced helicase C domain-containing protein 1	True	Homo sapiens	0.414297	5.80297e-20	49.4117	False	Q9BYX4	IFIH1	Interferon-induced helicase C domain-containing protein 1	15.5304	15.4045	15.3072	15.0991	15.1811	NA	15.238	14.6608	NA	14.7066	-0.435979	-0.770746	-0.101211	15.0032	-2.96628	-4.25187	0.0165634	0.0411417
>sp|P30825|CTR1_HUMAN High affinity cationic amino acid transporter 1 OS=Homo sapiens OX=9606 GN=SLC7A1 PE=1 SV=1	P30825	SLC7A1	High affinity cationic amino acid transporter 1	True	Homo sapiens	0.286724	4.12893e-23	51.4473	False	P30825	SLC7A1	High affinity cationic amino acid transporter 1	18.1923	18.2059	18.2348	18.3066	18.3508	17.8724	17.9882	17.9519	17.4618	17.8395	-0.435319	-0.617491	-0.253146	18.1923	-5.10487	0.200501	0.000140061	0.00077388
>sp|Q6PL18|ATAD2_HUMAN ATPase family AAA domain-containing protein 2 OS=Homo sapiens OX=9606 GN=ATAD2 PE=1 SV=1	Q6PL18	ATAD2	ATPase family AAA domain-containing protein 2	True	Homo sapiens	0.241009	1.01087e-28	54.976	False	Q6PL18	ATAD2	ATPase family AAA domain-containing protein 2	16.6208	16.5468	16.6252	16.6149	16.5054	16.1536	16.1534	16.1017	16.1998	16.1307	-0.434821	-0.549773	-0.319869	16.1413	-8.07964	5.44562	8.98917e-07	1.21501e-05
>sp|Q7L5D6|GET4_HUMAN Golgi to ER traffic protein 4 homolog OS=Homo sapiens OX=9606 GN=GET4 PE=1 SV=1	Q7L5D6	GET4	Golgi to ER traffic protein 4 homolog	True	Homo sapiens	0.188607	1.51618e-23	51.7233	False	Q7L5D6	GET4	Golgi to ER traffic protein 4 homolog	16.9449	16.9504	16.9882	16.9743	16.8243	16.5283	16.5286	16.3811	16.5806	16.4893	-0.434813	-0.561103	-0.308524	16.7379	-7.3542	4.2756	2.75773e-06	2.99877e-05
>sp|Q9H2U1|DHX36_HUMAN ATP-dependent DNA/RNA helicase DHX36 OS=Homo sapiens OX=9606 GN=DHX36 PE=1 SV=2	Q9H2U1	DHX36	ATP-dependent DNA/RNA helicase DHX36	True	Homo sapiens	0.173637	6.49059e-26	53.2072	False	Q9H2U1	DHX36	ATP-dependent DNA/RNA helicase DHX36	18.017	18.0147	18.133	18.0509	18.1143	17.5651	17.5201	17.7068	17.6155	17.7497	-0.434545	-0.565425	-0.303666	17.6896	-7.09187	3.83551	4.20591e-06	4.20228e-05
>sp|Q02297|NRG1_HUMAN Pro-neuregulin-1, membrane-bound isoform OS=Homo sapiens OX=9606 GN=NRG1 PE=1 SV=3	Q02297	NRG1	Pro-neuregulin-1, membrane-bound isoform	True	Homo sapiens	0.501384	3.5249e-22	50.8516	False	Q02297	NRG1	Pro-neuregulin-1, membrane-bound isoform	15.0146	14.7694	15.207	14.4527	14.5535	14.6092	14.3722	14.4065	14.2963	14.1433	-0.433946	-0.702362	-0.165531	14.7887	-3.45383	-3.1193	0.00366421	0.0117113
>sp|P11586|C1TC_HUMAN C-1-tetrahydrofolate synthase, cytoplasmic OS=Homo sapiens OX=9606 GN=MTHFD1 PE=1 SV=4	P11586	MTHFD1	C-1-tetrahydrofolate synthase, cytoplasmic	True	Homo sapiens	0.170224	8.2723e-27	53.7659	False	P11586	MTHFD1	C-1-tetrahydrofolate synthase, cytoplasmic	19.8163	19.6347	19.6817	19.6544	19.6051	19.2507	19.2128	19.2196	19.2552	19.2867	-0.433428	-0.548476	-0.31838	19.4796	-8.04705	5.39451	9.43999e-07	1.27001e-05
>sp|P47897|SYQ_HUMAN Glutamine--tRNA ligase OS=Homo sapiens OX=9606 GN=QARS1 PE=1 SV=1	P47897	QARS1	Glutamine--tRNA ligase	True	Homo sapiens	0.153666	8.35703e-27	53.7631	False	P47897	QARS1	Glutamine--tRNA ligase	18.9683	18.9217	18.804	18.8881	18.9015	18.3508	18.325	18.4984	18.5695	18.5915	-0.429702	-0.553912	-0.305491	18.5963	-7.38937	4.3339	2.60782e-06	2.8681e-05
>sp|Q9Y5J5|PHLA3_HUMAN Pleckstrin homology-like domain family A member 3 OS=Homo sapiens OX=9606 GN=PHLDA3 PE=1 SV=1	Q9Y5J5	PHLDA3	Pleckstrin homology-like domain family A member 3	True	Homo sapiens	0.192871	6.21739e-15	46.0408	False	Q9Y5J5	PHLDA3	Pleckstrin homology-like domain family A member 3	15.7356	15.7984	15.8019	15.8478	15.7745	15.456	15.3326	15.3452	15.3803	15.3023	-0.428333	-0.55013	-0.306536	15.5228	-7.51177	4.53555	2.14948e-06	2.507e-05
>sp|Q04721|NOTC2_HUMAN Neurogenic locus notch homolog protein 2 OS=Homo sapiens OX=9606 GN=NOTCH2 PE=1 SV=3	Q04721	NOTCH2	Neurogenic locus notch homolog protein 2	True	Homo sapiens	0.605561	1.0184e-17	47.9348	False	Q04721	NOTCH2	Neurogenic locus notch homolog protein 2	15.1167	15.1296	15.1046	14.6494	14.9555	14.806	14.6294	14.317	14.3225	14.7418	-0.427811	-0.685938	-0.169684	15.1147	-3.54072	-2.94312	0.00307231	0.0100585
>sp|P49591|SYSC_HUMAN Serine--tRNA ligase, cytoplasmic OS=Homo sapiens OX=9606 GN=SARS1 PE=1 SV=3	P49591	SARS1	Serine--tRNA ligase, cytoplasmic	True	Homo sapiens	0.400095	5.3377e-23	51.3763	False	P49591	SARS1	Serine--tRNA ligase, cytoplasmic	15.9069	15.9293	16.0544	15.9231	15.9795	15.3932	15.6854	15.4769	15.492	15.6076	-0.427623	-0.55641	-0.298836	15.9757	-7.09229	3.83622	4.20308e-06	4.20228e-05
>sp|Q8NBI5|S43A3_HUMAN Equilibrative nucleobase transporter 1 OS=Homo sapiens OX=9606 GN=SLC43A3 PE=1 SV=2	Q8NBI5	SLC43A3	Equilibrative nucleobase transporter 1	True	Homo sapiens	0.429056	3.45708e-17	47.5814	False	Q8NBI5	SLC43A3	Equilibrative nucleobase transporter 1	18.0543	17.9077	17.463	18.2659	17.7314	17.3077	17.2923	17.5483	17.5236	17.6133	-0.4274	-0.678863	-0.175937	17.9753	-3.63106	-2.75961	0.00255846	0.00866826
>sp|O95900|TRUB2_HUMAN Pseudouridylate synthase TRUB2, mitochondrial OS=Homo sapiens OX=9606 GN=TRUB2 PE=1 SV=1	O95900	TRUB2	Pseudouridylate synthase TRUB2, mitochondrial	True	Homo sapiens	0.311177	0.000383169	34.8282	False	O95900	TRUB2	Pseudouridylate synthase TRUB2, mitochondrial	15.2183	15.3332	15.2953	15.0252	15.3846	15.0338	14.1828	15.1585	14.9209	NA	-0.427328	-0.805702	-0.0489549	15.1199	-2.42873	-5.08442	0.02965	0.0666635
>sp|O15116|LSM1_HUMAN U6 snRNA-associated Sm-like protein LSm1 OS=Homo sapiens OX=9606 GN=LSM1 PE=1 SV=1	O15116	LSM1	U6 snRNA-associated Sm-like protein LSm1	True	Homo sapiens	0.179976	2.08013e-17	47.7286	False	O15116	LSM1	U6 snRNA-associated Sm-like protein LSm1	16.4973	16.2497	16.3214	16.1747	16.2372	15.7846	15.9516	15.9035	15.7781	15.9288	-0.426753	-0.590688	-0.262819	16.0422	-5.56039	1.08185	5.95702e-05	0.000382479
>sp|Q86TX2|ACOT1_HUMAN Acyl-coenzyme A thioesterase 1 OS=Homo sapiens OX=9606 GN=ACOT1 PE=1 SV=1	Q86TX2	ACOT1	Acyl-coenzyme A thioesterase 1	True	Homo sapiens	0.208328	2.24966e-23	51.6148	False	Q86TX2	ACOT1	Acyl-coenzyme A thioesterase 1	16.5196	16.5483	16.3053	16.5962	16.5676	16.154	16.1529	15.833	16.2521	16.0149	-0.426023	-0.592687	-0.25936	16.1909	-5.46	0.890624	7.1673e-05	0.000446163
>sp|O15182|CETN3_HUMAN Centrin-3 OS=Homo sapiens OX=9606 GN=CETN3 PE=1 SV=2	O15182	CETN3	Centrin-3	True	Homo sapiens	0.385634	5.24461e-05	36.4865	False	O15182	CETN3	Centrin-3	NA	NA	NA	NA	14.9194	14.8049	14.3884	14.5172	NA	14.2634	-0.425921	-0.913692	0.0618496	14.5208	-1.98885	-5.39494	0.0793619	0.14484
>sp|Q9H9A5|CNO10_HUMAN CCR4-NOT transcription complex subunit 10 OS=Homo sapiens OX=9606 GN=CNOT10 PE=1 SV=1	Q9H9A5	CNOT10	CCR4-NOT transcription complex subunit 10	True	Homo sapiens	0.268643	3.09141e-26	53.4081	False	Q9H9A5	CNOT10	CCR4-NOT transcription complex subunit 10	16.1776	15.8649	16.0106	15.4553	15.453	15.4149	15.2608	15.3996	15.6521	15.1055	-0.425707	-0.740461	-0.110953	15.4813	-2.88943	-4.2471	0.0114726	0.030264
>sp|Q9BX40|LS14B_HUMAN Protein LSM14 homolog B OS=Homo sapiens OX=9606 GN=LSM14B PE=1 SV=1	Q9BX40	LSM14B	Protein LSM14 homolog B	True	Homo sapiens	0.270113	2.41828e-26	53.4746	False	Q9BX40	LSM14B	Protein LSM14 homolog B	15.855	15.6809	15.9579	15.8029	15.864	15.5572	15.357	15.1786	15.4214	15.5245	-0.424391	-0.571799	-0.276984	15.4201	-6.14957	2.17828	2.06819e-05	0.000162071
>sp|Q9NXR7|BABA2_HUMAN BRISC and BRCA1-A complex member 2 OS=Homo sapiens OX=9606 GN=BABAM2 PE=1 SV=2	Q9NXR7	BABAM2	BRISC and BRCA1-A complex member 2	True	Homo sapiens	0.257232	1.77899e-20	49.7473	False	Q9NXR7	BABAM2	BRISC and BRCA1-A complex member 2	15.313	14.9267	15.2522	15.0786	14.9669	14.9012	14.7982	14.6322	14.7523	14.3331	-0.424088	-0.62964	-0.218537	14.8753	-4.40766	-1.18376	0.000540064	0.00242568
>sp|Q9HBL7|PLRKT_HUMAN Plasminogen receptor (KT) OS=Homo sapiens OX=9606 GN=PLGRKT PE=1 SV=1	Q9HBL7	PLGRKT	Plasminogen receptor (KT)	True	Homo sapiens	0.287881	7.27915e-33	57.5736	False	Q9HBL7	PLGRKT	Plasminogen receptor (KT)	15.888	16.3037	16.219	16.5222	16.2619	15.7963	15.6718	15.7958	15.7584	16.0532	-0.423859	-0.64325	-0.204469	16.1193	-4.12741	-1.75033	0.000942031	0.00383238
>sp|P48163|MAOX_HUMAN NADP-dependent malic enzyme OS=Homo sapiens OX=9606 GN=ME1 PE=1 SV=1	P48163	ME1	NADP-dependent malic enzyme	True	Homo sapiens	0.470353	1.57448e-22	51.0762	False	P48163	ME1	NADP-dependent malic enzyme	16.1658	15.8451	15.8219	15.6987	16.0039	15.2564	15.5016	15.5665	15.6386	15.4548	-0.423523	-0.614986	-0.23206	15.9768	-4.72569	-0.547206	0.000289929	0.00143557
>sp|Q99549|MPP8_HUMAN M-phase phosphoprotein 8 OS=Homo sapiens OX=9606 GN=MPHOSPH8 PE=1 SV=2	Q99549	MPHOSPH8	M-phase phosphoprotein 8	True	Homo sapiens	0.184487	2.09051e-15	46.3705	False	Q99549	MPHOSPH8	M-phase phosphoprotein 8	16.476	16.1771	16.4037	16.5655	16.4235	16.0564	16.1489	15.9683	16.0044	15.7506	-0.423449	-0.584571	-0.262327	16.1918	-5.61364	1.18279	5.40325e-05	0.000354397
>sp|Q9Y294|ASF1A_HUMAN Histone chaperone ASF1A OS=Homo sapiens OX=9606 GN=ASF1A PE=1 SV=1	Q9Y294	ASF1A	Histone chaperone ASF1A	True	Homo sapiens	0.273737	4.13442e-15	46.1647	False	Q9Y294	ASF1A	Histone chaperone ASF1A	15.6447	15.4757	15.7286	15.4602	15.3588	15.3836	15.4062	15.225	15.356	14.1836	-0.422704	-0.844356	-0.00105131	15.3144	-2.14168	-5.64046	0.0495017	0.0999887
>sp|Q6P4F2|FDX2_HUMAN Ferredoxin-2, mitochondrial OS=Homo sapiens OX=9606 GN=FDX2 PE=1 SV=3	Q6P4F2	FDX2	Ferredoxin-2, mitochondrial	True	Homo sapiens	0.35905	1.15354e-14	45.8522	False	Q6P4F2	FDX2	Ferredoxin-2, mitochondrial	14.714	15.0337	15.011	15.2019	14.9785	14.4897	14.602	14.0816	14.5831	15.0698	-0.422573	-0.733133	-0.112013	14.833	-2.90689	-4.21287	0.0110773	0.0293821
>sp|Q9NX24|NHP2_HUMAN H/ACA ribonucleoprotein complex subunit 2 OS=Homo sapiens OX=9606 GN=NHP2 PE=1 SV=1	Q9NX24	NHP2	H/ACA ribonucleoprotein complex subunit 2	True	Homo sapiens	0.312634	2.47918e-23	51.588	False	Q9NX24	NHP2	H/ACA ribonucleoprotein complex subunit 2	18.2836	19.0676	18.3243	18.0697	17.8662	17.6286	17.6652	18.3729	17.7971	18.035	-0.422504	-0.897384	0.0523764	18.1	-1.90072	-6.04599	0.077245	0.141913
>sp|O60814|H2B1K_HUMAN Histone H2B type 1-K OS=Homo sapiens OX=9606 GN=H2BC12 PE=1 SV=3;>sp|P57053|H2BFS_HUMAN Histone H2B type F-S OS=Homo sapiens OX=9606 GN=H2BC12L PE=1 SV=2;>sp|P58876|H2B1D_HUMAN Histone H2B type 1-D OS=Homo sapiens OX=9606 GN=H2BC5 PE=1 SV=2;>sp|P62807|H2B1C_HUMAN Histone H2B type 1-C/E/F/G/I OS=Homo sapiens OX=9606 GN=H2BC4 PE=1 SV=4;>sp|Q5QNW6|H2B2F_HUMAN Histone H2B type …	O60814;P57053;P58876;P62807;Q5QNW6;Q93079;Q99879;Q99880	H2BC12;H2BC12L;H2BC5;H2BC4;H2BC18;H2BC9;H2BC14;H2BC13	Histone H2B type 1-K;Histone H2B type F-S;Histone H2B type 1-D;Histone H2B type 1-C/E/F/G/I;Histone H2B type 2-F;Histone H2B type 1-H;Histone H2B type 1-M;Histone H2B type 1-L	True	Homo sapiens	0.169381	9.45318e-10	42.0389	False	O60814	H2BC12	Histone H2B type 1-K	24.0593	23.9855	23.7509	24.0223	23.8245	23.4816	23.5394	23.3477	23.6555	23.5058	-0.422487	-0.583295	-0.261679	23.6639	-5.61182	1.17935	5.42125e-05	0.000354773
>sp|P04183|KITH_HUMAN Thymidine kinase, cytosolic OS=Homo sapiens OX=9606 GN=TK1 PE=1 SV=2	P04183	TK1	Thymidine kinase, cytosolic	True	Homo sapiens	0.390778	6.84221e-26	53.1929	False	P04183	TK1	Thymidine kinase, cytosolic	16.2469	15.8295	16.0867	15.9761	15.9275	15.4419	15.5561	15.6763	15.5078	15.7765	-0.421599	-0.61248	-0.230718	15.4565	-4.71857	-0.561371	0.000293961	0.00145099
>sp|O15120|PLCB_HUMAN 1-acyl-sn-glycerol-3-phosphate acyltransferase beta OS=Homo sapiens OX=9606 GN=AGPAT2 PE=1 SV=1	O15120	AGPAT2	1-acyl-sn-glycerol-3-phosphate acyltransferase beta	True	Homo sapiens	0.196485	3.60809e-24	52.1166	False	O15120	AGPAT2	1-acyl-sn-glycerol-3-phosphate acyltransferase beta	15.7456	15.8997	15.758	15.8306	15.8323	15.3671	15.3601	15.341	15.5575	15.3344	-0.421222	-0.547747	-0.294697	15.5605	-7.11103	3.86797	4.07698e-06	4.09467e-05
>sp|Q9UHD8|SEPT9_HUMAN Septin-9 OS=Homo sapiens OX=9606 GN=SEPTIN9 PE=1 SV=2	Q9UHD8	SEPTIN9	Septin-9	True	Homo sapiens	0.135863	8.3429e-26	53.1392	False	Q9UHD8	SEPTIN9	Septin-9	18.8535	18.7917	18.8502	18.7555	18.8291	18.3957	18.4637	18.4022	18.3665	18.3464	-0.421117	-0.501381	-0.340854	18.5082	-11.2068	9.78732	1.40807e-08	4.15597e-07
>sp|Q06787|FMR1_HUMAN Fragile X messenger ribonucleoprotein 1 OS=Homo sapiens OX=9606 GN=FMR1 PE=1 SV=1	Q06787	FMR1	Fragile X messenger ribonucleoprotein 1	True	Homo sapiens	0.252624	5.74395e-23	51.356	False	Q06787	FMR1	Fragile X messenger ribonucleoprotein 1	15.5849	15.6456	15.6255	15.5388	15.4741	15.1292	15.1448	15.1723	15.066	15.2537	-0.420595	-0.520016	-0.321174	15.2139	-9.03621	6.88797	2.26023e-07	3.95029e-06
>sp|P08238|HS90B_HUMAN Heat shock protein HSP 90-beta OS=Homo sapiens OX=9606 GN=HSP90AB1 PE=1 SV=4	P08238	HSP90AB1	Heat shock protein HSP 90-beta	True	Homo sapiens	0.141917	8.93553e-27	53.7449	False	P08238	HSP90AB1	Heat shock protein HSP 90-beta	23.5875	23.4441	23.4688	23.4369	23.4486	22.9692	23.0325	23.0768	23.1058	23.1009	-0.420121	-0.55654	-0.283702	23.2077	-6.57807	2.94676	9.87401e-06	8.80141e-05
>sp|Q01484|ANK2_HUMAN Ankyrin-2 OS=Homo sapiens OX=9606 GN=ANK2 PE=1 SV=4	Q01484	ANK2	Ankyrin-2	True	Homo sapiens	0.260282	7.55893e-17	47.3537	False	Q01484	ANK2	Ankyrin-2	16.6196	16.211	15.9729	16.2269	15.9718	15.7703	15.7457	15.686	15.8671	15.8391	-0.418809	-0.679644	-0.157974	16.0175	-3.43023	-3.16708	0.00384388	0.0121712
>sp|Q5T0Z8|CF132_HUMAN Uncharacterized protein C6orf132 OS=Homo sapiens OX=9606 GN=C6orf132 PE=1 SV=4	Q5T0Z8	C6orf132	Uncharacterized protein C6orf132	True	Homo sapiens	0.279016	7.75937e-21	49.9823	False	Q5T0Z8	C6orf132	Uncharacterized protein C6orf132	15.3237	15.4975	15.4573	15.5528	15.5999	15.3387	15.1682	14.8732	15.0434	14.9175	-0.418069	-0.6821	-0.154038	15.2573	-3.38272	-3.26317	0.00423273	0.0131506
>sp|Q8WXI9|P66B_HUMAN Transcriptional repressor p66-beta OS=Homo sapiens OX=9606 GN=GATAD2B PE=1 SV=1	Q8WXI9	GATAD2B	Transcriptional repressor p66-beta	True	Homo sapiens	0.240405	3.92674e-33	57.7485	False	Q8WXI9	GATAD2B	Transcriptional repressor p66-beta	15.8199	16.1976	16.0028	16.1028	16.1205	15.7655	15.5226	15.619	15.6191	15.6307	-0.417376	-0.571497	-0.263255	15.8903	-5.78447	1.50416	3.96147e-05	0.000273148
>sp|Q6PCB5|RSBNL_HUMAN Lysine-specific demethylase RSBN1L OS=Homo sapiens OX=9606 GN=RSBN1L PE=1 SV=2	Q6PCB5	RSBN1L	Lysine-specific demethylase RSBN1L	True	Homo sapiens	0.265104	2.09753e-16	47.0546	False	Q6PCB5	RSBN1L	Lysine-specific demethylase RSBN1L	15.6456	15.851	16.0346	15.7697	16.1929	15.3625	15.4091	15.5232	15.6535	15.4587	-0.417372	-0.6661	-0.168644	15.576	-3.58485	-2.85351	0.00280946	0.00936757
>sp|Q96F63|CCD97_HUMAN Coiled-coil domain-containing protein 97 OS=Homo sapiens OX=9606 GN=CCDC97 PE=1 SV=1	Q96F63	CCDC97	Coiled-coil domain-containing protein 97	True	Homo sapiens	0.388908	2.00116e-26	53.526	False	Q96F63	CCDC97	Coiled-coil domain-containing protein 97	16.4849	16.4027	16.3331	16.335	16.3692	15.9362	16.0048	16.0344	15.8843	15.9819	-0.41665	-0.560161	-0.273139	15.7878	-6.20132	2.2724	1.88898e-05	0.00015052
>sp|P46976|GLYG_HUMAN Glycogenin-1 OS=Homo sapiens OX=9606 GN=GYG1 PE=1 SV=4	P46976	GYG1	Glycogenin-1	True	Homo sapiens	0.168194	2.48362e-22	50.9493	False	P46976	GYG1	Glycogenin-1	17.0912	16.8287	17.0699	16.926	16.9982	16.6289	16.6533	16.5463	16.4053	16.6012	-0.415829	-0.568233	-0.263425	16.6377	-5.82795	1.58536	3.66287e-05	0.000257782
>sp|O14530|TXND9_HUMAN Thioredoxin domain-containing protein 9 OS=Homo sapiens OX=9606 GN=TXNDC9 PE=1 SV=2	O14530	TXNDC9	Thioredoxin domain-containing protein 9	True	Homo sapiens	0.321217	6.96995e-13	44.5663	False	O14530	TXNDC9	Thioredoxin domain-containing protein 9	15.4127	15.0391	15.4932	15.7409	15.5906	14.4814	15.2379	15.0142	15.2153	15.2501	-0.415533	-0.755338	-0.0757278	15.2111	-2.61245	-4.78178	0.0199255	0.0480287
>sp|O75475|PSIP1_HUMAN PC4 and SFRS1-interacting protein OS=Homo sapiens OX=9606 GN=PSIP1 PE=1 SV=1	O75475	PSIP1	PC4 and SFRS1-interacting protein	True	Homo sapiens	0.185729	8.94574e-26	53.1203	False	O75475	PSIP1	PC4 and SFRS1-interacting protein	18.0244	18.1448	18.0297	18.2121	18.0126	17.7317	17.7207	17.6379	17.5848	17.6712	-0.415469	-0.518611	-0.312327	17.8898	-8.60399	6.24989	4.16244e-07	6.52567e-06
>sp|Q6P2E9|EDC4_HUMAN Enhancer of mRNA-decapping protein 4 OS=Homo sapiens OX=9606 GN=EDC4 PE=1 SV=1	Q6P2E9	EDC4	Enhancer of mRNA-decapping protein 4	True	Homo sapiens	0.152627	1.7146e-28	54.8296	False	Q6P2E9	EDC4	Enhancer of mRNA-decapping protein 4	17.3496	17.3289	17.2747	17.3511	17.3162	16.8285	16.8491	16.9367	17.0032	16.9311	-0.414405	-0.508688	-0.320122	17.0178	-9.38839	7.39199	1.39538e-07	2.62165e-06
>sp|P40424|PBX1_HUMAN Pre-B-cell leukemia transcription factor 1 OS=Homo sapiens OX=9606 GN=PBX1 PE=1 SV=1	P40424	PBX1	Pre-B-cell leukemia transcription factor 1	True	Homo sapiens	0.40259	1.18349e-20	49.8628	False	P40424	PBX1	Pre-B-cell leukemia transcription factor 1	15.1109	15.3195	15.1839	15.4422	15.3232	14.8594	14.7932	14.7308	15.0653	14.863	-0.413532	-0.55814	-0.268924	14.8437	-6.10823	2.10282	2.2241e-05	0.000170387
>sp|Q53HL2|BOREA_HUMAN Borealin OS=Homo sapiens OX=9606 GN=CDCA8 PE=1 SV=2	Q53HL2	CDCA8	Borealin	True	Homo sapiens	0.249528	1.39054e-25	53.0009	False	Q53HL2	CDCA8	Borealin	16.1117	15.9699	15.8647	15.6529	15.9954	15.6908	15.4004	14.9926	15.5951	15.8487	-0.413399	-0.725793	-0.101005	15.6701	-2.82709	-4.36889	0.0129999	0.0335136
>sp|Q14204|DYHC1_HUMAN Cytoplasmic dynein 1 heavy chain 1 OS=Homo sapiens OX=9606 GN=DYNC1H1 PE=1 SV=5	Q14204	DYNC1H1	Cytoplasmic dynein 1 heavy chain 1	True	Homo sapiens	0.248349	5.49401e-30	55.7806	False	Q14204	DYNC1H1	Cytoplasmic dynein 1 heavy chain 1	18.8886	18.7355	18.7971	18.743	18.7376	18.3017	18.3714	18.3697	18.3875	18.4051	-0.413286	-0.535873	-0.290699	18.6952	-7.20119	4.02001	3.52367e-06	3.65968e-05
>sp|Q9Y5X2|SNX8_HUMAN Sorting nexin-8 OS=Homo sapiens OX=9606 GN=SNX8 PE=1 SV=1	Q9Y5X2	SNX8	Sorting nexin-8	True	Homo sapiens	0.289547	7.66875e-20	49.3325	False	Q9Y5X2	SNX8	Sorting nexin-8	15.7747	15.8012	15.6039	15.7636	15.5466	15.3076	15.5176	15.2618	15.3566	14.9812	-0.413032	-0.593487	-0.232577	15.6029	-4.88932	-0.220813	0.00021083	0.00110605
>sp|Q01518|CAP1_HUMAN Adenylyl cyclase-associated protein 1 OS=Homo sapiens OX=9606 GN=CAP1 PE=1 SV=5	Q01518	CAP1	Adenylyl cyclase-associated protein 1	True	Homo sapiens	0.16843	1.85317e-23	51.6681	False	Q01518	CAP1	Adenylyl cyclase-associated protein 1	18.0481	17.9745	18.0139	17.9171	17.9503	17.5303	17.6168	17.4895	17.6085	17.5967	-0.412419	-0.553375	-0.271463	17.7842	-6.24962	2.35992	1.73634e-05	0.000141219
>sp|Q9P2J5|SYLC_HUMAN Leucine--tRNA ligase, cytoplasmic OS=Homo sapiens OX=9606 GN=LARS1 PE=1 SV=2	Q9P2J5	LARS1	Leucine--tRNA ligase, cytoplasmic	True	Homo sapiens	0.196218	6.48117e-28	54.4625	False	Q9P2J5	LARS1	Leucine--tRNA ligase, cytoplasmic	18.0566	18.0147	17.9411	18.1118	17.9337	17.4305	17.4516	17.7085	17.6882	17.7178	-0.412237	-0.559786	-0.264689	17.8449	-5.96776	1.84478	2.85201e-05	0.00020803
>sp|P27448|MARK3_HUMAN MAP/microtubule affinity-regulating kinase 3 OS=Homo sapiens OX=9606 GN=MARK3 PE=1 SV=5	P27448	MARK3	MAP/microtubule affinity-regulating kinase 3	True	Homo sapiens	0.408639	1.57193e-15	46.4562	False	P27448	MARK3	MAP/microtubule affinity-regulating kinase 3	14.4262	14.3828	14.6199	14.487	14.7169	14.1051	14.1354	14.0368	14.1808	NA	-0.412069	-0.629947	-0.19419	14.3344	-4.06717	-1.91477	0.00121777	0.00477612
>sp|Q9GZU8|PIP30_HUMAN PSME3-interacting protein OS=Homo sapiens OX=9606 GN=PSME3IP1 PE=1 SV=1	Q9GZU8	PSME3IP1	PSME3-interacting protein	True	Homo sapiens	0.270377	9.70102e-26	53.0984	False	Q9GZU8	PSME3IP1	PSME3-interacting protein	16.7911	16.1582	16.4962	16.0141	15.9803	15.7037	15.8627	16.3324	15.4877	15.9949	-0.411685	-0.809545	-0.013824	16.0612	-2.21058	-5.51975	0.0434582	0.089884
>sp|P42568|AF9_HUMAN Protein AF-9 OS=Homo sapiens OX=9606 GN=MLLT3 PE=1 SV=2	P42568	MLLT3	Protein AF-9	True	Homo sapiens	0.574991	1.49284e-12	44.3192	False	P42568	MLLT3	Protein AF-9	14.7984	14.3706	14.4888	14.0229	14.4538	13.8583	14.2768	NA	14.0598	13.8674	-0.411332	-0.686908	-0.135755	14.185	-3.20987	-3.60183	0.00649203	0.0189201
>sp|Q6NSJ2|PHLB3_HUMAN Pleckstrin homology-like domain family B member 3 OS=Homo sapiens OX=9606 GN=PHLDB3 PE=1 SV=3	Q6NSJ2	PHLDB3	Pleckstrin homology-like domain family B member 3	True	Homo sapiens	0.351073	1.78074e-22	51.0419	False	Q6NSJ2	PHLDB3	Pleckstrin homology-like domain family B member 3	15.2112	14.5806	15.0425	14.6102	14.609	14.4013	14.3661	14.5026	14.3359	14.3912	-0.411295	-0.636526	-0.186064	14.6476	-3.9012	-2.21	0.00148274	0.00561363
>sp|P51114|FXR1_HUMAN RNA-binding protein FXR1 OS=Homo sapiens OX=9606 GN=FXR1 PE=1 SV=3	P51114	FXR1	RNA-binding protein FXR1	True	Homo sapiens	0.187474	3.29262e-32	57.1583	False	P51114	FXR1	RNA-binding protein FXR1	18.8359	18.8757	18.8791	18.7699	18.9536	18.4225	18.4683	18.4742	18.4844	18.4091	-0.411129	-0.507815	-0.314442	18.4407	-9.08262	6.9552	2.1194e-07	3.76097e-06
>sp|P41743|KPCI_HUMAN Protein kinase C iota type OS=Homo sapiens OX=9606 GN=PRKCI PE=1 SV=2	P41743	PRKCI	Protein kinase C iota type	True	Homo sapiens	0.169173	2.80549e-22	50.9153	False	P41743	PRKCI	Protein kinase C iota type	16.3451	16.2712	16.5362	16.3459	16.2697	15.7827	15.9587	16.1073	15.841	16.0231	-0.411047	-0.558184	-0.263909	16.1215	-5.96713	1.84361	2.85525e-05	0.00020803
>sp|Q8IUE6|H2A2B_HUMAN Histone H2A type 2-B OS=Homo sapiens OX=9606 GN=H2AC21 PE=1 SV=3	Q8IUE6	H2AC21	Histone H2A type 2-B	True	Homo sapiens	0.219248	4.7923e-16	46.8105	False	Q8IUE6	H2AC21	Histone H2A type 2-B	18.7988	19.1884	18.8058	18.7695	18.7746	18.2506	18.8524	18.7336	18.3718	18.0778	-0.41019	-0.730788	-0.0895914	18.4736	-2.73336	-4.5505	0.0156758	0.0393768
>sp|P11172|UMPS_HUMAN Uridine 5'-monophosphate synthase OS=Homo sapiens OX=9606 GN=UMPS PE=1 SV=1	P11172	UMPS	Uridine 5'-monophosphate synthase	True	Homo sapiens	0.191697	6.23868e-33	57.617	False	P11172	UMPS	Uridine 5'-monophosphate synthase	16.075	15.8647	15.9976	15.7583	15.8307	15.4911	15.5238	15.2489	15.4524	15.7611	-0.409812	-0.591382	-0.228241	15.6849	-4.8216	-0.355815	0.000240521	0.00122916
>sp|Q04756|HGFA_HUMAN Hepatocyte growth factor activator OS=Homo sapiens OX=9606 GN=HGFAC PE=1 SV=1	Q04756	HGFAC	Hepatocyte growth factor activator	True	Homo sapiens	0.487958	3.32984e-18	48.2561	False	Q04756	HGFAC	Hepatocyte growth factor activator	14.875	14.8911	14.6115	14.9534	14.5868	14.2038	14.6386	14.0048	14.3469	14.6755	-0.409625	-0.691666	-0.127585	14.4903	-3.1761	-3.83383	0.00828179	0.023201
>sp|Q7Z2Z2|EFL1_HUMAN Elongation factor-like GTPase 1 OS=Homo sapiens OX=9606 GN=EFL1 PE=1 SV=2	Q7Z2Z2	EFL1	Elongation factor-like GTPase 1	True	Homo sapiens	0.245517	1.39508e-05	37.3967	False	Q7Z2Z2	EFL1	Elongation factor-like GTPase 1	15.6781	15.368	15.1724	15.327	15.4061	15.0266	14.921	14.9964	NA	NA	-0.408987	-0.634043	-0.183932	15.203	-3.97411	-2.22841	0.00196414	0.00700096
>sp|Q8NFH5|NUP35_HUMAN Nucleoporin NUP35 OS=Homo sapiens OX=9606 GN=NUP35 PE=1 SV=1	Q8NFH5	NUP35	Nucleoporin NUP35	True	Homo sapiens	0.503508	1.71816e-21	50.4075	False	Q8NFH5	NUP35	Nucleoporin NUP35	18.1014	18.1618	18.1012	18.2593	18.241	17.9358	17.8362	17.578	17.716	17.7557	-0.40862	-0.541599	-0.27564	18.3433	-6.56345	2.92095	1.0122e-05	8.98098e-05
>sp|P37108|SRP14_HUMAN Signal recognition particle 14 kDa protein OS=Homo sapiens OX=9606 GN=SRP14 PE=1 SV=2	P37108	SRP14	Signal recognition particle 14 kDa protein	True	Homo sapiens	0.194986	1.63164e-19	49.1176	False	P37108	SRP14	Signal recognition particle 14 kDa protein	15.7141	15.7886	15.9356	15.8322	15.6002	15.2763	15.5029	15.2718	15.4435	15.3347	-0.408298	-0.557211	-0.259386	15.4722	-5.85658	1.63868	3.47918e-05	0.000246655
>sp|Q9H4G0|E41L1_HUMAN Band 4.1-like protein 1 OS=Homo sapiens OX=9606 GN=EPB41L1 PE=1 SV=2	Q9H4G0	EPB41L1	Band 4.1-like protein 1	True	Homo sapiens	0.14615	1.26057e-31	56.7975	False	Q9H4G0	EPB41L1	Band 4.1-like protein 1	19.1874	19.2047	19.1564	19.2082	19.2668	18.7553	18.8075	18.8529	18.7156	18.8512	-0.408197	-0.489385	-0.32701	18.8973	-10.7394	9.20266	2.46554e-08	6.3765e-07
>sp|Q9ULT0|TTC7A_HUMAN Tetratricopeptide repeat protein 7A OS=Homo sapiens OX=9606 GN=TTC7A PE=1 SV=3	Q9ULT0	TTC7A	Tetratricopeptide repeat protein 7A	True	Homo sapiens	0.381446	2.114e-07	39.7151	False	Q9ULT0	TTC7A	Tetratricopeptide repeat protein 7A	NA	14.9638	14.7191	14.9022	14.9612	NA	14.6517	14.5421	14.6855	14.0373	-0.407424	-0.725643	-0.0892058	14.6418	-2.77459	-4.42198	0.0161565	0.0402965
>sp|P23634|AT2B4_HUMAN Plasma membrane calcium-transporting ATPase 4 OS=Homo sapiens OX=9606 GN=ATP2B4 PE=1 SV=2	P23634	ATP2B4	Plasma membrane calcium-transporting ATPase 4	True	Homo sapiens	0.183885	2.16139e-29	55.4034	False	P23634	ATP2B4	Plasma membrane calcium-transporting ATPase 4	17.0687	17.3275	17.2159	17.2323	17.0993	16.7394	16.7279	16.7611	16.7962	16.8824	-0.407333	-0.530839	-0.283827	16.9793	-7.04467	3.75534	4.54221e-06	4.49174e-05
>sp|Q15185|TEBP_HUMAN Prostaglandin E synthase 3 OS=Homo sapiens OX=9606 GN=PTGES3 PE=1 SV=1	Q15185	PTGES3	Prostaglandin E synthase 3	True	Homo sapiens	0.332728	8.71218e-27	53.7518	False	Q15185	PTGES3	Prostaglandin E synthase 3	18.3953	18.6192	18.1471	17.913	17.9252	17.3711	17.543	18.2538	17.9656	17.8306	-0.407122	-0.879249	0.0650058	17.682	-1.8422	-6.14018	0.0858261	0.154338
>sp|Q9UH65|SWP70_HUMAN Switch-associated protein 70 OS=Homo sapiens OX=9606 GN=SWAP70 PE=1 SV=1	Q9UH65	SWAP70	Switch-associated protein 70	True	Homo sapiens	0.255142	3.75817e-33	57.7611	False	Q9UH65	SWAP70	Switch-associated protein 70	16.2686	16.187	16.5127	16.3908	16.4567	15.9945	16.1089	15.8894	15.8354	15.9536	-0.406819	-0.583999	-0.229639	16.2437	-4.9044	-0.18906	0.000204294	0.00107931
>sp|Q9Y3B9|RRP15_HUMAN RRP15-like protein OS=Homo sapiens OX=9606 GN=RRP15 PE=1 SV=2	Q9Y3B9	RRP15	RRP15-like protein	True	Homo sapiens	0.440808	3.66146e-22	50.8409	False	Q9Y3B9	RRP15	RRP15-like protein	16.9349	17.035	17.051	17.1119	16.9945	16.5509	16.6663	16.6948	16.5929	16.5893	-0.406599	-0.494815	-0.318384	17.1254	-9.8451	8.02523	7.61201e-08	1.59549e-06
>sp|P11413|G6PD_HUMAN Glucose-6-phosphate 1-dehydrogenase OS=Homo sapiens OX=9606 GN=G6PD PE=1 SV=4	P11413	G6PD	Glucose-6-phosphate 1-dehydrogenase	True	Homo sapiens	0.344093	2.53707e-28	54.7212	False	P11413	G6PD	Glucose-6-phosphate 1-dehydrogenase	19.025	18.9382	18.9256	18.8795	18.9262	18.5293	18.5386	18.5633	18.4967	18.5392	-0.405449	-0.488004	-0.322894	18.964	-10.4904	8.88278	3.34935e-08	8.21017e-07
>sp|Q96KM6|Z512B_HUMAN Zinc finger protein 512B OS=Homo sapiens OX=9606 GN=ZNF512B PE=1 SV=1	Q96KM6	ZNF512B	Zinc finger protein 512B	True	Homo sapiens	0.349652	3.9874e-24	52.0893	False	Q96KM6	ZNF512B	Zinc finger protein 512B	14.4147	14.8744	14.7016	14.7481	14.9754	14.5279	14.3658	14.2895	14.4544	14.0496	-0.405414	-0.615379	-0.195449	14.5854	-4.12501	-1.7552	0.000946554	0.00384559
>sp|Q9NTJ3|SMC4_HUMAN Structural maintenance of chromosomes protein 4 OS=Homo sapiens OX=9606 GN=SMC4 PE=1 SV=2	Q9NTJ3	SMC4	Structural maintenance of chromosomes protein 4	True	Homo sapiens	0.149451	1.22683e-28	54.9223	False	Q9NTJ3	SMC4	Structural maintenance of chromosomes protein 4	18.0791	18.0093	18.0272	17.8559	17.9973	17.5929	17.5848	17.6681	17.5658	17.5315	-0.405126	-0.507377	-0.302876	17.6953	-8.463	6.03695	5.10346e-07	7.852e-06
>sp|Q92625|ANS1A_HUMAN Ankyrin repeat and SAM domain-containing protein 1A OS=Homo sapiens OX=9606 GN=ANKS1A PE=1 SV=4	Q92625	ANKS1A	Ankyrin repeat and SAM domain-containing protein 1A	True	Homo sapiens	0.426225	1.56456e-28	54.855	False	Q92625	ANKS1A	Ankyrin repeat and SAM domain-containing protein 1A	14.6023	14.6464	14.3189	14.3642	14.2233	13.9492	14.1616	13.9883	14.0744	13.9606	-0.404193	-0.595174	-0.213212	14.2502	-4.52139	-0.95522	0.000431823	0.00200942
>sp|Q92882|OSTF1_HUMAN Osteoclast-stimulating factor 1 OS=Homo sapiens OX=9606 GN=OSTF1 PE=1 SV=2	Q92882	OSTF1	Osteoclast-stimulating factor 1	True	Homo sapiens	0.227176	2.56769e-26	53.4584	False	Q92882	OSTF1	Osteoclast-stimulating factor 1	15.9867	15.9394	15.8348	16.0529	15.7646	15.0731	15.7046	15.6713	15.6225	15.4867	-0.404032	-0.635444	-0.172619	15.5755	-3.72993	-2.55851	0.0020946	0.00735271
>sp|P10644|KAP0_HUMAN cAMP-dependent protein kinase type I-alpha regulatory subunit OS=Homo sapiens OX=9606 GN=PRKAR1A PE=1 SV=1	P10644	PRKAR1A	cAMP-dependent protein kinase type I-alpha regulatory subunit	True	Homo sapiens	0.193655	2.77209e-28	54.6967	False	P10644	PRKAR1A	cAMP-dependent protein kinase type I-alpha regulatory subunit	16.7233	16.5987	16.4977	16.5693	16.6005	16.1802	16.1718	16.1932	16.2575	16.1669	-0.403988	-0.494721	-0.313256	16.429	-9.51048	7.56349	1.18417e-07	2.31434e-06
>sp|P61586|RHOA_HUMAN Transforming protein RhoA OS=Homo sapiens OX=9606 GN=RHOA PE=1 SV=1	P61586	RHOA	Transforming protein RhoA	True	Homo sapiens	0.379448	2.76754e-26	53.438	False	P61586	RHOA	Transforming protein RhoA	16.1371	16.5668	15.9277	15.96	15.1992	15.3677	15.4609	16.3627	15.2525	15.3275	-0.403904	-0.940492	0.132684	15.6994	-1.60809	-6.49771	0.129199	0.21416
>sp|O95639|CPSF4_HUMAN Cleavage and polyadenylation specificity factor subunit 4 OS=Homo sapiens OX=9606 GN=CPSF4 PE=1 SV=1	O95639	CPSF4	Cleavage and polyadenylation specificity factor subunit 4	True	Homo sapiens	0.228132	3.19764e-17	47.604	False	O95639	CPSF4	Cleavage and polyadenylation specificity factor subunit 4	15.6619	15.7287	15.7045	15.3704	15.1403	15.225	15.0172	15.0234	15.2595	15.0627	-0.403638	-0.620228	-0.187049	15.3109	-3.98133	-2.04703	0.00126215	0.00492349
>sp|P17858|PFKAL_HUMAN ATP-dependent 6-phosphofructokinase, liver type OS=Homo sapiens OX=9606 GN=PFKL PE=1 SV=6	P17858	PFKL	ATP-dependent 6-phosphofructokinase, liver type	True	Homo sapiens	0.145367	5.78654e-26	53.2383	False	P17858	PFKL	ATP-dependent 6-phosphofructokinase, liver type	17.6575	17.5564	17.5706	17.4801	17.4526	17.2078	17.0018	17.1452	17.1948	17.1566	-0.402161	-0.522603	-0.28172	17.2922	-7.13218	3.90373	3.93945e-06	4.00522e-05
>sp|O43716|GATC_HUMAN Glutamyl-tRNA(Gln) amidotransferase subunit C, mitochondrial OS=Homo sapiens OX=9606 GN=GATC PE=1 SV=1	O43716	GATC	Glutamyl-tRNA(Gln) amidotransferase subunit C, mitochondrial	True	Homo sapiens	0.274742	2.56964e-11	43.3613	False	O43716	GATC	Glutamyl-tRNA(Gln) amidotransferase subunit C, mitochondrial	16.1039	16.2563	16.1804	16.1273	16.3807	16.0643	15.9243	15.5365	15.8985	15.6148	-0.402048	-0.619359	-0.184737	16.1002	-3.95247	-2.1057	0.00133746	0.00518927
>sp|Q4G0X4|KCD21_HUMAN BTB/POZ domain-containing protein KCTD21 OS=Homo sapiens OX=9606 GN=KCTD21 PE=1 SV=1;>sp|Q719H9|KCTD1_HUMAN BTB/POZ domain-containing protein KCTD1 OS=Homo sapiens OX=9606 GN=KCTD1 PE=1 SV=1	Q4G0X4;Q719H9	KCTD21;KCTD1	BTB/POZ domain-containing protein KCTD21;BTB/POZ domain-containing protein KCTD1	True	Homo sapiens	0.341051	8.31464e-10	42.0885	False	Q4G0X4	KCTD21	BTB/POZ domain-containing protein KCTD21	14.9101	14.9805	15.0717	NA	15.149	14.8188	14.8417	14.0221	14.6941	14.7525	-0.401977	-0.78775	-0.0162039	14.7426	-2.24082	-5.4197	0.04227	0.0879295
>sp|Q13362|2A5G_HUMAN Serine/threonine-protein phosphatase 2A 56 kDa regulatory subunit gamma isoform OS=Homo sapiens OX=9606 GN=PPP2R5C PE=1 SV=3	Q13362	PPP2R5C	Serine/threonine-protein phosphatase 2A 56 kDa regulatory subunit gamma isoform	True	Homo sapiens	0.194403	2.01071e-25	52.9011	False	Q13362	PPP2R5C	Serine/threonine-protein phosphatase 2A 56 kDa regulatory subunit gamma isoform	15.9142	15.926	15.8183	15.7922	15.9584	15.4651	15.4738	15.2367	15.6327	15.5912	-0.401933	-0.540067	-0.2638	15.6125	-6.21518	2.29755	1.84378e-05	0.000148349
>sp|O43299|AP5Z1_HUMAN AP-5 complex subunit zeta-1 OS=Homo sapiens OX=9606 GN=AP5Z1 PE=1 SV=2	O43299	AP5Z1	AP-5 complex subunit zeta-1	True	Homo sapiens	0.785344	1.77883e-05	37.2387	False	O43299	AP5Z1	AP-5 complex subunit zeta-1	13.937	13.9611	14.4391	13.9768	14.2651	13.6303	13.8164	NA	13.6959	NA	-0.401616	-0.659379	-0.143853	13.9244	-3.40729	-3.26788	0.00543317	0.0162939
>sp|O95347|SMC2_HUMAN Structural maintenance of chromosomes protein 2 OS=Homo sapiens OX=9606 GN=SMC2 PE=1 SV=2	O95347	SMC2	Structural maintenance of chromosomes protein 2	True	Homo sapiens	0.141468	1.37426e-30	56.1574	False	O95347	SMC2	Structural maintenance of chromosomes protein 2	17.6428	17.5345	17.6892	17.6154	17.7373	17.2924	17.2132	17.2415	17.2635	17.2034	-0.401028	-0.503967	-0.29809	17.3799	-8.3214	5.82064	6.27748e-07	9.17052e-06
>sp|Q6ZMG9|CERS6_HUMAN Ceramide synthase 6 OS=Homo sapiens OX=9606 GN=CERS6 PE=1 SV=1	Q6ZMG9	CERS6	Ceramide synthase 6	True	Homo sapiens	0.261135	2.5092e-17	47.6743	False	Q6ZMG9	CERS6	Ceramide synthase 6	15.5591	15.6376	15.3747	15.7292	15.5549	14.9138	15.2084	15.2144	15.3203	15.1956	-0.400617	-0.674387	-0.126847	15.3788	-3.12619	-3.77862	0.00711816	0.0204462
>sp|P13051|UNG_HUMAN Uracil-DNA glycosylase OS=Homo sapiens OX=9606 GN=UNG PE=1 SV=2	P13051	UNG	Uracil-DNA glycosylase	True	Homo sapiens	0.547616	9.5806e-07	38.9496	False	P13051	UNG	Uracil-DNA glycosylase	15.1175	14.6282	14.8266	14.8139	15.0247	14.4462	14.8488	14.0516	14.8088	14.2536	-0.400387	-0.911304	0.110529	14.6664	-1.67418	-6.40006	0.115354	0.195925
>sp|Q9BPX3|CND3_HUMAN Condensin complex subunit 3 OS=Homo sapiens OX=9606 GN=NCAPG PE=1 SV=1	Q9BPX3	NCAPG	Condensin complex subunit 3	True	Homo sapiens	0.226099	9.58586e-26	53.1016	False	Q9BPX3	NCAPG	Condensin complex subunit 3	16.5447	16.427	16.3722	16.27	16.4065	15.9783	15.9555	16.0465	16.0713	15.9693	-0.399933	-0.507285	-0.29258	16.0009	-7.95743	5.25325	1.08074e-06	1.4113e-05
>sp|Q9P2N7|KLH13_HUMAN Kelch-like protein 13 OS=Homo sapiens OX=9606 GN=KLHL13 PE=1 SV=3	Q9P2N7	KLHL13	Kelch-like protein 13	True	Homo sapiens	0.587321	2.21894e-13	44.932	False	Q9P2N7	KLHL13	Kelch-like protein 13	15.5587	15.0192	14.9883	14.8041	15.022	14.2448	14.5744	14.7119	14.9673	14.8972	-0.399328	-0.954455	0.155798	15.0239	-1.53678	-6.59996	0.145712	0.234216
>sp|Q86WX3|AROS_HUMAN Active regulator of SIRT1 OS=Homo sapiens OX=9606 GN=RPS19BP1 PE=1 SV=1	Q86WX3	RPS19BP1	Active regulator of SIRT1	True	Homo sapiens	0.434732	3.46578e-22	50.8563	False	Q86WX3	RPS19BP1	Active regulator of SIRT1	15.8368	15.8163	15.7997	15.9928	15.7253	15.265	15.5765	15.5596	15.3947	15.3792	-0.399176	-0.573514	-0.224838	15.8773	-4.89069	-0.21612	0.000209745	0.00110307
>sp|Q8IWD4|CC117_HUMAN Coiled-coil domain-containing protein 117 OS=Homo sapiens OX=9606 GN=CCDC117 PE=1 SV=1	Q8IWD4	CCDC117	Coiled-coil domain-containing protein 117	True	Homo sapiens	0.192886	2.40508e-21	50.3129	False	Q8IWD4	CCDC117	Coiled-coil domain-containing protein 117	15.8542	15.6393	15.846	15.8408	15.7441	15.5662	15.5476	15.036	15.6543	15.1259	-0.398871	-0.6221	-0.175641	15.5468	-3.81727	-2.38078	0.00175593	0.00642508
>sp|Q9P206|NHSL3_HUMAN NHS-like protein 3 OS=Homo sapiens OX=9606 GN=NHSL3 PE=1 SV=2	Q9P206	NHSL3	NHS-like protein 3	True	Homo sapiens	0.384928	2.72822e-20	49.6261	False	Q9P206	NHSL3	NHS-like protein 3	15.1659	15.4184	15.3102	15.3246	15.3416	15.073	14.9967	14.9166	14.8043	14.7768	-0.398697	-0.533651	-0.263742	15.2859	-6.31037	2.46955	1.56246e-05	0.000128759
>sp|P63272|SPT4H_HUMAN Transcription elongation factor SPT4 OS=Homo sapiens OX=9606 GN=SUPT4H1 PE=1 SV=1	P63272	SUPT4H1	Transcription elongation factor SPT4	True	Homo sapiens	0.249316	8.11662e-15	45.9596	False	P63272	SUPT4H1	Transcription elongation factor SPT4	15.796	15.899	15.4292	15.8566	15.8395	15.3119	15.3685	15.3732	15.5889	15.1856	-0.398421	-0.636033	-0.160809	15.5266	-3.58217	-2.85895	0.00282476	0.00940774
>sp|Q7L4I2|RSRC2_HUMAN Arginine/serine-rich coiled-coil protein 2 OS=Homo sapiens OX=9606 GN=RSRC2 PE=1 SV=1	Q7L4I2	RSRC2	Arginine/serine-rich coiled-coil protein 2	True	Homo sapiens	0.225876	5.97538e-32	56.9975	False	Q7L4I2	RSRC2	Arginine/serine-rich coiled-coil protein 2	15.7476	15.9976	16.1024	16.1274	15.7337	15.3059	15.5536	15.8034	15.6149	15.4411	-0.397957	-0.623048	-0.172866	15.767	-3.77703	-2.46268	0.00190449	0.00686875
>sp|O43681|GET3_HUMAN ATPase GET3 OS=Homo sapiens OX=9606 GN=GET3 PE=1 SV=2	O43681	GET3	ATPase GET3	True	Homo sapiens	0.171872	4.1166e-20	49.5093	False	O43681	GET3	ATPase GET3	18.0607	17.9099	17.7671	17.8956	17.7026	17.4113	17.7284	17.2061	17.3544	17.6477	-0.397599	-0.634401	-0.160797	17.645	-3.58701	-2.84913	0.00279722	0.00933508
>sp|Q5VUA4|ZN318_HUMAN Zinc finger protein 318 OS=Homo sapiens OX=9606 GN=ZNF318 PE=1 SV=2	Q5VUA4	ZNF318	Zinc finger protein 318	True	Homo sapiens	0.352066	4.77883e-17	47.4873	False	Q5VUA4	ZNF318	Zinc finger protein 318	15.0379	14.5767	14.661	14.5628	14.6368	14.3187	14.4245	NA	14.1842	14.2629	-0.397486	-0.610859	-0.184113	14.5344	-4.00608	-2.03474	0.00137002	0.00529077
>sp|Q9NYF8|BCLF1_HUMAN Bcl-2-associated transcription factor 1 OS=Homo sapiens OX=9606 GN=BCLAF1 PE=1 SV=2	Q9NYF8	BCLAF1	Bcl-2-associated transcription factor 1	True	Homo sapiens	0.223843	1.10433e-26	53.6873	False	Q9NYF8	BCLAF1	Bcl-2-associated transcription factor 1	18.0427	18.1088	17.8929	17.8831	18.0017	17.6551	17.7397	17.4378	17.5509	17.5594	-0.397256	-0.522131	-0.272382	17.8685	-6.79509	3.3265	6.85572e-06	6.43381e-05
>sp|P32119|PRDX2_HUMAN Peroxiredoxin-2 OS=Homo sapiens OX=9606 GN=PRDX2 PE=1 SV=5	P32119	PRDX2	Peroxiredoxin-2	True	Homo sapiens	0.180698	1.89125e-27	54.1685	False	P32119	PRDX2	Peroxiredoxin-2	18.9788	18.7544	18.8388	18.8617	18.7397	18.3892	18.4832	18.4659	18.409	18.4419	-0.396808	-0.506787	-0.28683	18.684	-7.70678	4.85277	1.58606e-06	1.96474e-05
>sp|Q5JSZ5|PRC2B_HUMAN Protein PRRC2B OS=Homo sapiens OX=9606 GN=PRRC2B PE=1 SV=2	Q5JSZ5	PRRC2B	Protein PRRC2B	True	Homo sapiens	0.256781	1.37479e-13	45.0832	False	Q5JSZ5	PRRC2B	Protein PRRC2B	15.0951	15.0814	15.1842	15.0784	15.1497	14.9595	14.4051	14.9092	14.4901	14.8455	-0.395898	-0.593034	-0.198762	14.9225	-4.29033	-1.42044	0.000681132	0.00293836
>sp|Q5U5X0|LYRM7_HUMAN Complex III assembly factor LYRM7 OS=Homo sapiens OX=9606 GN=LYRM7 PE=1 SV=1	Q5U5X0	LYRM7	Complex III assembly factor LYRM7	True	Homo sapiens	0.283902	8.19269e-33	57.5405	False	Q5U5X0	LYRM7	Complex III assembly factor LYRM7	15.5848	16.1824	15.8052	15.8932	15.7166	15.3037	15.3963	15.6236	15.3901	15.4899	-0.395715	-0.650587	-0.140843	15.7065	-3.3169	-3.396	0.00483716	0.0148372
>sp|Q14119|VEZF1_HUMAN Vascular endothelial zinc finger 1 OS=Homo sapiens OX=9606 GN=VEZF1 PE=1 SV=2	Q14119	VEZF1	Vascular endothelial zinc finger 1	True	Homo sapiens	0.476906	4.31453e-09	41.4364	False	Q14119	VEZF1	Vascular endothelial zinc finger 1	14.7705	14.3687	14.5985	14.3858	14.6622	13.8423	14.4459	14.1372	14.2188	14.1701	-0.394291	-0.625704	-0.162879	14.2569	-3.64001	-2.74141	0.00251248	0.00852477
>sp|O14744|ANM5_HUMAN Protein arginine N-methyltransferase 5 OS=Homo sapiens OX=9606 GN=PRMT5 PE=1 SV=4	O14744	PRMT5	Protein arginine N-methyltransferase 5	True	Homo sapiens	0.26173	4.80329e-30	55.8174	False	O14744	PRMT5	Protein arginine N-methyltransferase 5	18.3088	18.1982	18.088	18.0159	18.1054	17.6668	17.7828	17.8201	17.7897	17.6867	-0.394032	-0.544073	-0.243991	18.0839	-5.60944	1.17485	5.44487e-05	0.000355916
>sp|Q9ULX9|MAFF_HUMAN Transcription factor MafF OS=Homo sapiens OX=9606 GN=MAFF PE=1 SV=2	Q9ULX9	MAFF	Transcription factor MafF	True	Homo sapiens	0.454079	3.30139e-13	44.8057	False	Q9ULX9	MAFF	Transcription factor MafF	15.4249	15.313	15.4486	NA	15.1146	14.9152	15.4499	14.9459	14.4172	NA	-0.393234	-0.75602	-0.0304489	15.3693	-2.34898	-5.19247	0.0358366	0.0774718
>sp|Q69YL0|NCAS2_HUMAN Protein NCBP2AS2 OS=Homo sapiens OX=9606 GN=NCBP2AS2 PE=1 SV=1	Q69YL0	NCBP2AS2	Protein NCBP2AS2	True	Homo sapiens	0.381965	2.50316e-15	46.3163	False	Q69YL0	NCBP2AS2	Protein NCBP2AS2	15.6716	15.4579	15.6614	15.1345	15.25	15.0154	15.3227	14.3349	15.2775	15.2626	-0.392466	-0.776268	-0.00866446	15.35	-2.18458	-5.56553	0.0456532	0.0935874
>sp|P62714|PP2AB_HUMAN Serine/threonine-protein phosphatase 2A catalytic subunit beta isoform OS=Homo sapiens OX=9606 GN=PPP2CB PE=1 SV=1	P62714	PPP2CB	Serine/threonine-protein phosphatase 2A catalytic subunit beta isoform	True	Homo sapiens	0.195976	2.60607e-21	50.2903	False	P62714	PPP2CB	Serine/threonine-protein phosphatase 2A catalytic subunit beta isoform	19.0841	19.2584	18.9706	19.1695	18.8012	18.5619	18.6267	18.6744	18.6588	18.8004	-0.392322	-0.5823	-0.202344	18.9092	-4.41177	-1.17549	0.000535705	0.00240984
>sp|Q16637|SMN_HUMAN Survival motor neuron protein OS=Homo sapiens OX=9606 GN=SMN1 PE=1 SV=1	Q16637	SMN1	Survival motor neuron protein	True	Homo sapiens	0.207003	8.30278e-15	45.9527	False	Q16637	SMN1	Survival motor neuron protein	16.0919	16.3575	16.2618	16.1771	16.2182	15.7051	15.9011	15.7157	15.7911	16.0358	-0.39154	-0.54997	-0.233111	16.0545	-5.27884	0.542439	0.000100412	0.000593345
>sp|Q8N4C8|MINK1_HUMAN Misshapen-like kinase 1 OS=Homo sapiens OX=9606 GN=MINK1 PE=1 SV=2	Q8N4C8	MINK1	Misshapen-like kinase 1	True	Homo sapiens	0.384005	2.06165e-17	47.7312	False	Q8N4C8	MINK1	Misshapen-like kinase 1	14.7379	14.8816	14.923	14.853	14.8519	14.3847	14.4624	14.417	14.5721	14.4548	-0.39128	-0.495459	-0.287102	14.7973	-8.02246	5.35586	9.79597e-07	1.30913e-05
>sp|Q9BYN0|SRXN1_HUMAN Sulfiredoxin-1 OS=Homo sapiens OX=9606 GN=SRXN1 PE=1 SV=2	Q9BYN0	SRXN1	Sulfiredoxin-1	True	Homo sapiens	0.964301	2.87523e-23	51.5472	False	Q9BYN0	SRXN1	Sulfiredoxin-1	14.9651	14.9955	14.9064	14.8677	14.8806	14.4352	15.0437	14.5251	14.2516	14.4061	-0.390693	-0.618452	-0.162934	15.4101	-3.66466	-2.6913	0.00239023	0.00817227
>sp|Q02447|SP3_HUMAN Transcription factor Sp3 OS=Homo sapiens OX=9606 GN=SP3 PE=1 SV=3	Q02447	SP3	Transcription factor Sp3	True	Homo sapiens	0.550674	4.36243e-18	48.1786	False	Q02447	SP3	Transcription factor Sp3	15.0809	14.8648	15.4365	14.4943	15.4151	14.8575	14.7586	15.4207	14.5467	13.757	-0.390283	-0.996726	0.21616	14.7444	-1.38397	-6.8072	0.188635	0.285669
>sp|Q9HB90|RRAGC_HUMAN Ras-related GTP-binding protein C OS=Homo sapiens OX=9606 GN=RRAGC PE=1 SV=1	Q9HB90	RRAGC	Ras-related GTP-binding protein C	True	Homo sapiens	0.173004	2.16051e-26	53.5052	False	Q9HB90	RRAGC	Ras-related GTP-binding protein C	16.3869	16.3218	16.3157	16.2647	16.1896	15.8801	15.9092	15.9536	15.9919	15.7932	-0.390142	-0.526604	-0.25368	16.0463	-6.10673	2.10008	2.22997e-05	0.000170415
>sp|Q9UKN7|MYO15_HUMAN Unconventional myosin-XV OS=Homo sapiens OX=9606 GN=MYO15A PE=1 SV=2	Q9UKN7	MYO15A	Unconventional myosin-XV	True	Homo sapiens	0.308178	1.08933e-13	45.1563	False	Q9UKN7	MYO15A	Unconventional myosin-XV	16.7911	16.654	16.4606	16.5871	15.7213	15.9878	16.314	16.017	15.69	16.2558	-0.389936	-0.795137	0.0152655	16.1028	-2.05587	-5.78797	0.0581148	0.113121
>sp|Q8NBM4|UBAC2_HUMAN Ubiquitin-associated domain-containing protein 2 OS=Homo sapiens OX=9606 GN=UBAC2 PE=1 SV=1	Q8NBM4	UBAC2	Ubiquitin-associated domain-containing protein 2	True	Homo sapiens	0.290953	4.81245e-25	52.6646	False	Q8NBM4	UBAC2	Ubiquitin-associated domain-containing protein 2	15.2879	15.4493	15.2357	15.5928	15.2535	14.9389	15.2224	14.42	15.0572	15.2388	-0.388363	-0.683374	-0.0933507	15.2374	-2.81236	-4.39755	0.0133888	0.0343783
>sp|Q86YN1|DOPP1_HUMAN Dolichyldiphosphatase 1 OS=Homo sapiens OX=9606 GN=DOLPP1 PE=2 SV=1	Q86YN1	DOLPP1	Dolichyldiphosphatase 1	True	Homo sapiens	0.160749	3.31496e-14	45.5272	False	Q86YN1	DOLPP1	Dolichyldiphosphatase 1	18.2753	18.301	18.042	18.1689	18.1486	17.6859	17.7569	17.8586	17.976	17.7175	-0.388179	-0.525576	-0.250782	17.9783	-6.03465	1.96798	2.53267e-05	0.000189541
>sp|Q9P2R3|ANFY1_HUMAN Rabankyrin-5 OS=Homo sapiens OX=9606 GN=ANKFY1 PE=1 SV=2	Q9P2R3	ANKFY1	Rabankyrin-5	True	Homo sapiens	0.253716	2.23482e-27	54.1228	False	Q9P2R3	ANKFY1	Rabankyrin-5	15.8064	15.9118	15.706	15.9048	15.7041	15.2317	15.1059	15.4575	15.6528	15.6447	-0.38811	-0.613797	-0.162424	15.4712	-3.67386	-2.67259	0.00234615	0.0080501
>sp|P60891|PRPS1_HUMAN Ribose-phosphate pyrophosphokinase 1 OS=Homo sapiens OX=9606 GN=PRPS1 PE=1 SV=2	P60891	PRPS1	Ribose-phosphate pyrophosphokinase 1	True	Homo sapiens	0.241697	4.64507e-23	51.4147	False	P60891	PRPS1	Ribose-phosphate pyrophosphokinase 1	16.5817	16.5123	16.0982	16.2009	16.3648	15.9585	15.8437	15.9949	16.1068	15.9143	-0.387947	-0.582911	-0.192982	16.2177	-4.25098	-1.49999	0.000736467	0.00313269
>sp|Q8NEY4|VATC2_HUMAN V-type proton ATPase subunit C 2 OS=Homo sapiens OX=9606 GN=ATP6V1C2 PE=1 SV=2	Q8NEY4	ATP6V1C2	V-type proton ATPase subunit C 2	True	Homo sapiens	0.384403	2.12121e-15	46.3662	False	Q8NEY4	ATP6V1C2	V-type proton ATPase subunit C 2	14.7461	14.3735	14.4353	14.4878	14.79	14.2877	14.22	13.9188	14.2074	14.2594	-0.387866	-0.609161	-0.16657	14.3644	-3.74439	-2.5291	0.00203429	0.00716709
>sp|P60002|ELOF1_HUMAN Transcription elongation factor 1 homolog OS=Homo sapiens OX=9606 GN=ELOF1 PE=1 SV=1	P60002	ELOF1	Transcription elongation factor 1 homolog	True	Homo sapiens	0.761446	5.54244e-12	43.8853	False	P60002	ELOF1	Transcription elongation factor 1 homolog	NA	14.49	14.1906	NA	14.0227	NA	NA	13.8477	NA	NA	-0.386806	-0.925767	0.152155	14.0421	-1.71729	-5.77346	0.132116	0.217871
>sp|P00390|GSHR_HUMAN Glutathione reductase, mitochondrial OS=Homo sapiens OX=9606 GN=GSR PE=1 SV=2	P00390	GSR	Glutathione reductase, mitochondrial	True	Homo sapiens	0.367674	4.93776e-25	52.6576	False	P00390	GSR	Glutathione reductase, mitochondrial	18.5657	18.4923	18.393	18.3346	18.4747	18.1512	18.0154	18.0391	17.9803	18.1413	-0.386618	-0.498511	-0.274725	18.5077	-7.38034	4.31896	2.64545e-06	2.90397e-05
>sp|P61020|RAB5B_HUMAN Ras-related protein Rab-5B OS=Homo sapiens OX=9606 GN=RAB5B PE=1 SV=1	P61020	RAB5B	Ras-related protein Rab-5B	True	Homo sapiens	0.373204	5.96735e-28	54.4852	False	P61020	RAB5B	Ras-related protein Rab-5B	15.3026	15.0522	15.4259	15.4227	14.7703	14.6404	15.2049	14.796	14.8275	14.5718	-0.386601	-0.667259	-0.105944	15.1488	-2.94279	-4.1423	0.010306	0.027756
>sp|P31641|SC6A6_HUMAN Sodium- and chloride-dependent taurine transporter OS=Homo sapiens OX=9606 GN=SLC6A6 PE=1 SV=2	P31641	SLC6A6	Sodium- and chloride-dependent taurine transporter	True	Homo sapiens	0.227117	2.3491e-26	53.4825	False	P31641	SLC6A6	Sodium- and chloride-dependent taurine transporter	15.9316	16.0529	16.2158	15.9513	16.1336	15.5373	15.6611	15.9089	15.475	15.7715	-0.386303	-0.585479	-0.187126	15.8824	-4.14345	-1.7178	0.000912337	0.00373258
>sp|Q13427|PPIG_HUMAN Peptidyl-prolyl cis-trans isomerase G OS=Homo sapiens OX=9606 GN=PPIG PE=1 SV=2	Q13427	PPIG	Peptidyl-prolyl cis-trans isomerase G	True	Homo sapiens	0.317153	1.75705e-23	51.6828	False	Q13427	PPIG	Peptidyl-prolyl cis-trans isomerase G	16.8268	17.0273	16.9829	16.6985	16.4387	16.0536	16.3592	17.1474	16.1602	16.3225	-0.386256	-0.95317	0.180658	16.5024	-1.45556	-6.71231	0.166657	0.259729
>sp|P08069|IGF1R_HUMAN Insulin-like growth factor 1 receptor OS=Homo sapiens OX=9606 GN=IGF1R PE=1 SV=1	P08069	IGF1R	Insulin-like growth factor 1 receptor	True	Homo sapiens	0.160397	1.10183e-27	54.3166	False	P08069	IGF1R	Insulin-like growth factor 1 receptor	16.331	16.2412	16.2898	16.136	16.314	15.8812	15.8782	15.8872	15.8786	15.8578	-0.385809	-0.467396	-0.304223	15.9768	-10.1007	8.37002	5.47231e-08	1.24146e-06
>sp|Q8WUF5|IASPP_HUMAN RelA-associated inhibitor OS=Homo sapiens OX=9606 GN=PPP1R13L PE=1 SV=4	Q8WUF5	PPP1R13L	RelA-associated inhibitor	True	Homo sapiens	0.267028	4.98009e-13	44.6744	False	Q8WUF5	PPP1R13L	RelA-associated inhibitor	15.3668	15.1422	15.299	14.7157	15.1297	14.8146	14.9687	14.5598	14.6019	14.7805	-0.385585	-0.641423	-0.129748	14.9523	-3.2198	-3.59128	0.00588935	0.0175167
>sp|P42330|AK1C3_HUMAN Aldo-keto reductase family 1 member C3 OS=Homo sapiens OX=9606 GN=AKR1C3 PE=1 SV=4	P42330	AKR1C3	Aldo-keto reductase family 1 member C3	True	Homo sapiens	0.644626	1.73662e-16	47.1102	False	P42330	AKR1C3	Aldo-keto reductase family 1 member C3	14.568	14.6736	14.6561	14.3903	14.2824	14.158	14.1046	14.1039	14.1104	14.1727	-0.384199	-0.726554	-0.0418445	14.5102	-2.39747	-5.18318	0.0303576	0.0679903
>sp|Q7Z4G4|TRM11_HUMAN tRNA (guanine(10)-N2)-methyltransferase homolog OS=Homo sapiens OX=9606 GN=TRMT11 PE=1 SV=1	Q7Z4G4	TRMT11	tRNA (guanine(10)-N2)-methyltransferase homolog	True	Homo sapiens	0.315546	3.98725e-09	41.4685	False	Q7Z4G4	TRMT11	tRNA (guanine(10)-N2)-methyltransferase homolog	15.6157	15.4297	15.1268	15.1952	15.378	15.2694	14.767	14.7774	15.1662	14.8459	-0.3839	-0.650551	-0.117248	15.2246	-3.07571	-3.87921	0.00788295	0.0222412
>sp|P50552|VASP_HUMAN Vasodilator-stimulated phosphoprotein OS=Homo sapiens OX=9606 GN=VASP PE=1 SV=3	P50552	VASP	Vasodilator-stimulated phosphoprotein	True	Homo sapiens	0.19514	1.03832e-24	52.4558	False	P50552	VASP	Vasodilator-stimulated phosphoprotein	15.5772	15.5156	15.576	15.4073	15.5208	14.9931	15.3156	15.3375	15.0538	14.9788	-0.383643	-0.537411	-0.229874	15.3289	-5.32915	0.639525	9.13972e-05	0.000548478
>sp|Q9H6W3|RIOX1_HUMAN Ribosomal oxygenase 1 OS=Homo sapiens OX=9606 GN=RIOX1 PE=1 SV=2	Q9H6W3	RIOX1	Ribosomal oxygenase 1	True	Homo sapiens	0.407885	3.57228e-21	50.2014	False	Q9H6W3	RIOX1	Ribosomal oxygenase 1	15.3918	15.4866	15.4281	15.6782	15.5301	15.2006	14.929	15.1801	15.1508	15.1372	-0.383435	-0.572259	-0.19461	15.4979	-4.33816	-1.32386	0.000619553	0.00271936
>sp|O00182|LEG9_HUMAN Galectin-9 OS=Homo sapiens OX=9606 GN=LGALS9 PE=1 SV=2	O00182	LGALS9	Galectin-9	True	Homo sapiens	0.539999	3.24859e-24	52.1452	False	O00182	LGALS9	Galectin-9	16.1405	16.2554	16.4034	16.037	16.0903	15.9097	15.7928	15.9114	15.8263	15.5706	-0.383192	-0.599753	-0.166631	15.433	-3.78014	-2.45634	0.00189256	0.00682998
>sp|Q567V2|M17L2_HUMAN Mpv17-like protein 2 OS=Homo sapiens OX=9606 GN=MPV17L2 PE=1 SV=2	Q567V2	MPV17L2	Mpv17-like protein 2	True	Homo sapiens	0.345034	8.75496e-26	53.1262	False	Q567V2	MPV17L2	Mpv17-like protein 2	15.9276	16.0463	15.9032	15.502	15.4854	14.9092	15.3348	15.6431	15.6264	15.438	-0.382598	-0.767639	0.00244197	15.5645	-2.1228	-5.67319	0.0512884	0.102488
>sp|P09668|CATH_HUMAN Pro-cathepsin H OS=Homo sapiens OX=9606 GN=CTSH PE=1 SV=4	P09668	CTSH	Pro-cathepsin H	True	Homo sapiens	0.257132	4.5653e-23	51.4195	False	P09668	CTSH	Pro-cathepsin H	18.3804	18.2987	18.2689	18.3241	18.3096	18.026	18.0887	17.7407	17.8708	17.9456	-0.382015	-0.504462	-0.259567	17.7994	-6.66392	3.09774	8.54053e-06	7.78062e-05
>sp|P04180|LCAT_HUMAN Phosphatidylcholine-sterol acyltransferase OS=Homo sapiens OX=9606 GN=LCAT PE=1 SV=1	P04180	LCAT	Phosphatidylcholine-sterol acyltransferase	True	Homo sapiens	0.526757	0.000153579	35.6416	False	P04180	LCAT	Phosphatidylcholine-sterol acyltransferase	14.6546	NA	NA	14.3415	NA	14.2385	NA	NA	14.2098	13.9006	-0.381771	-0.745327	-0.0182158	14.269	-2.61284	-4.78434	0.0425218	0.0883579
>sp|P46013|KI67_HUMAN Proliferation marker protein Ki-67 OS=Homo sapiens OX=9606 GN=MKI67 PE=1 SV=2	P46013	MKI67	Proliferation marker protein Ki-67	True	Homo sapiens	0.168308	1.13172e-31	56.8263	False	P46013	MKI67	Proliferation marker protein Ki-67	17.1366	17.3216	17.4491	17.4829	17.4414	17.0392	17.1033	16.9665	16.9361	16.878	-0.381711	-0.513931	-0.249491	17.0414	-6.16647	2.20905	2.0078e-05	0.000158029
>sp|O95359|TACC2_HUMAN Transforming acidic coiled-coil-containing protein 2 OS=Homo sapiens OX=9606 GN=TACC2 PE=1 SV=3	O95359	TACC2	Transforming acidic coiled-coil-containing protein 2	True	Homo sapiens	0.300915	2.96893e-21	50.2535	False	O95359	TACC2	Transforming acidic coiled-coil-containing protein 2	15.6771	15.4914	15.7093	15.4615	15.5714	15.2374	15.2956	15.1215	14.9549	15.3941	-0.381422	-0.554704	-0.208141	15.517	-4.70167	-0.591107	0.000302242	0.00148553
>sp|Q9BX70|BTBD2_HUMAN BTB/POZ domain-containing protein 2 OS=Homo sapiens OX=9606 GN=BTBD2 PE=1 SV=1	Q9BX70	BTBD2	BTB/POZ domain-containing protein 2	True	Homo sapiens	0.822352	7.7557e-22	50.6309	False	Q9BX70	BTBD2	BTB/POZ domain-containing protein 2	14.5943	14.7256	14.6447	14.8606	14.7743	14.2325	14.4515	14.3561	14.4372	14.2155	-0.381362	-0.534396	-0.228327	15.0042	-5.32288	0.62744	9.24735e-05	0.000553788
>sp|Q9P0U3|SENP1_HUMAN Sentrin-specific protease 1 OS=Homo sapiens OX=9606 GN=SENP1 PE=1 SV=2	Q9P0U3	SENP1	Sentrin-specific protease 1	True	Homo sapiens	0.38411	7.04877e-31	56.3371	False	Q9P0U3	SENP1	Sentrin-specific protease 1	15.008	15.3193	15.0961	15.0371	14.9797	14.9649	14.8089	14.3537	14.5463	14.8599	-0.3813	-0.614939	-0.14766	15.0551	-3.48652	-3.05305	0.00342914	0.011101
>sp|Q04760|LGUL_HUMAN Lactoylglutathione lyase OS=Homo sapiens OX=9606 GN=GLO1 PE=1 SV=4	Q04760	GLO1	Lactoylglutathione lyase	True	Homo sapiens	0.170455	3.02361e-20	49.5969	False	Q04760	GLO1	Lactoylglutathione lyase	17.9255	17.9221	17.9947	17.9887	17.9196	17.4563	17.5241	17.5379	17.6939	17.634	-0.380849	-0.49841	-0.263287	17.7653	-6.91967	3.54162	5.57637e-06	5.39724e-05
>sp|Q8WUJ3|CEMIP_HUMAN Cell migration-inducing and hyaluronan-binding protein OS=Homo sapiens OX=9606 GN=CEMIP PE=1 SV=2	Q8WUJ3	CEMIP	Cell migration-inducing and hyaluronan-binding protein	True	Homo sapiens	0.453981	8.43023e-28	54.3901	False	Q8WUJ3	CEMIP	Cell migration-inducing and hyaluronan-binding protein	15.2376	15.5542	15.3743	15.4379	15.4461	15.0737	15.0202	15.0985	14.9104	15.0429	-0.380848	-0.565697	-0.195999	15.4312	-4.40156	-1.19605	0.000546603	0.00244032
>sp|Q9H081|MIS12_HUMAN Protein MIS12 homolog OS=Homo sapiens OX=9606 GN=MIS12 PE=1 SV=1	Q9H081	MIS12	Protein MIS12 homolog	True	Homo sapiens	0.369452	5.40596e-08	40.3537	False	Q9H081	MIS12	Protein MIS12 homolog	15.493	15.35	15.3608	15.3251	15.7517	14.902	NA	15.2425	15.098	15.0612	-0.380204	-0.603044	-0.157364	15.4498	-3.66912	-2.69863	0.00263709	0.00887466
>sp|P54753|EPHB3_HUMAN Ephrin type-B receptor 3 OS=Homo sapiens OX=9606 GN=EPHB3 PE=1 SV=2	P54753	EPHB3	Ephrin type-B receptor 3	True	Homo sapiens	0.610415	4.42575e-21	50.1409	False	P54753	EPHB3	Ephrin type-B receptor 3	15.3879	15.5484	15.4914	15.5722	15.409	14.987	15.1871	15.0034	15.2536	15.0777	-0.380036	-0.527537	-0.232535	15.6762	-5.50335	0.973362	6.61596e-05	0.000419184
>sp|Q9Y450|HBS1L_HUMAN HBS1-like protein OS=Homo sapiens OX=9606 GN=HBS1L PE=1 SV=1	Q9Y450	HBS1L	HBS1-like protein	True	Homo sapiens	0.359433	2.94318e-12	44.0961	False	Q9Y450	HBS1L	HBS1-like protein	14.682	14.848	14.7726	14.8279	14.7764	14.5138	14.2714	14.4966	14.528	14.1977	-0.379859	-0.528371	-0.231347	14.6967	-5.46334	0.897014	7.12312e-05	0.000444523
>sp|Q9UNS1|TIM_HUMAN Protein timeless homolog OS=Homo sapiens OX=9606 GN=TIMELESS PE=1 SV=2	Q9UNS1	TIMELESS	Protein timeless homolog	True	Homo sapiens	0.24249	7.78359e-18	48.0122	False	Q9UNS1	TIMELESS	Protein timeless homolog	15.3425	15.3377	15.1919	15.2818	15.4322	14.8639	14.853	14.812	15.0039	15.1549	-0.379695	-0.534973	-0.224416	15.0238	-5.22302	0.434376	0.000111502	0.000645684
>sp|Q9UIS9|MBD1_HUMAN Methyl-CpG-binding domain protein 1 OS=Homo sapiens OX=9606 GN=MBD1 PE=1 SV=2	Q9UIS9	MBD1	Methyl-CpG-binding domain protein 1	True	Homo sapiens	0.416404	4.99859e-24	52.0275	False	Q9UIS9	MBD1	Methyl-CpG-binding domain protein 1	14.8484	15.1111	15.3616	15.6929	15.1155	14.7996	14.9515	14.9118	14.4238	15.1446	-0.379608	-0.72921	-0.030006	15.1316	-2.31971	-5.32475	0.0352771	0.0765197
>sp|Q9NUQ8|ABCF3_HUMAN ATP-binding cassette sub-family F member 3 OS=Homo sapiens OX=9606 GN=ABCF3 PE=1 SV=2	Q9NUQ8	ABCF3	ATP-binding cassette sub-family F member 3	True	Homo sapiens	0.190959	9.21865e-24	51.8599	False	Q9NUQ8	ABCF3	ATP-binding cassette sub-family F member 3	16.0054	15.9097	15.9722	15.8973	15.9617	15.6211	15.6003	15.4699	15.5256	15.6317	-0.379562	-0.470948	-0.288176	15.7938	-8.87162	6.64758	2.84486e-07	4.7428e-06
>sp|Q9Y6W5|WASF2_HUMAN Actin-binding protein WASF2 OS=Homo sapiens OX=9606 GN=WASF2 PE=1 SV=3	Q9Y6W5	WASF2	Actin-binding protein WASF2	True	Homo sapiens	0.169408	7.16951e-24	51.9288	False	Q9Y6W5	WASF2	Actin-binding protein WASF2	16.4636	16.5146	16.4198	16.4345	16.5999	16.1085	16.0868	15.9868	16.1503	16.2062	-0.378757	-0.491621	-0.265894	16.1832	-7.16812	3.96437	3.71683e-06	3.82595e-05
>sp|P23497|SP100_HUMAN Nuclear autoantigen Sp-100 OS=Homo sapiens OX=9606 GN=SP100 PE=1 SV=3	P23497	SP100	Nuclear autoantigen Sp-100	True	Homo sapiens	0.327405	4.3252e-30	55.846	False	P23497	SP100	Nuclear autoantigen Sp-100	17.2896	17.4812	17.3212	17.2311	17.3722	17.0532	16.9445	16.9127	16.9129	16.9839	-0.377631	-0.509911	-0.245352	16.7665	-6.09783	2.08381	2.26521e-05	0.000172198
>sp|Q6YP21|KAT3_HUMAN Kynurenine--oxoglutarate transaminase 3 OS=Homo sapiens OX=9606 GN=KYAT3 PE=1 SV=1	Q6YP21	KYAT3	Kynurenine--oxoglutarate transaminase 3	True	Homo sapiens	0.158115	4.18279e-23	51.4437	False	Q6YP21	KYAT3	Kynurenine--oxoglutarate transaminase 3	16.239	16.1882	16.3096	16.33	16.175	15.9218	15.8983	15.7153	15.9283	15.8902	-0.377554	-0.479908	-0.275199	15.9819	-7.87899	5.12878	1.21756e-06	1.57223e-05
>sp|P46821|MAP1B_HUMAN Microtubule-associated protein 1B OS=Homo sapiens OX=9606 GN=MAP1B PE=1 SV=2	P46821	MAP1B	Microtubule-associated protein 1B	True	Homo sapiens	0.543611	3.23877e-17	47.6003	False	P46821	MAP1B	Microtubule-associated protein 1B	14.9627	14.8643	14.8733	14.9079	14.9439	14.5185	14.499	14.5288	14.5471	14.5745	-0.376806	-0.464758	-0.288854	15.0021	-9.15103	7.05384	1.92851e-07	3.49731e-06
>sp|Q96JP5|ZFP91_HUMAN E3 ubiquitin-protein ligase ZFP91 OS=Homo sapiens OX=9606 GN=ZFP91 PE=1 SV=1	Q96JP5	ZFP91	E3 ubiquitin-protein ligase ZFP91	True	Homo sapiens	0.625967	5.81876e-23	51.3524	False	Q96JP5	ZFP91	E3 ubiquitin-protein ligase ZFP91	14.3358	14.4843	14.5893	14.4863	14.6758	14.1195	14.201	14.0615	14.111	14.1955	-0.3766	-0.498335	-0.254864	14.6037	-6.60785	2.99924	9.38837e-06	8.42042e-05
>sp|P18827|SDC1_HUMAN Syndecan-1 OS=Homo sapiens OX=9606 GN=SDC1 PE=1 SV=3	P18827	SDC1	Syndecan-1	True	Homo sapiens	0.221466	1.25028e-17	47.8756	False	P18827	SDC1	Syndecan-1	17.6606	17.3848	17.5018	17.5039	17.7696	17.1517	17.1213	17.3008	17.0068	17.3624	-0.375536	-0.645985	-0.105087	17.3074	-2.96646	-4.09564	0.00982638	0.0266756
>sp|Q86T24|KAISO_HUMAN Transcriptional regulator Kaiso OS=Homo sapiens OX=9606 GN=ZBTB33 PE=1 SV=2	Q86T24	ZBTB33	Transcriptional regulator Kaiso	True	Homo sapiens	0.352118	4.4009e-19	48.8348	False	Q86T24	ZBTB33	Transcriptional regulator Kaiso	15.4024	15.0502	14.8708	14.6725	14.7626	14.8574	14.778	14.7017	14.0764	14.4689	-0.375178	-0.693664	-0.0566927	14.6945	-2.51664	-4.96236	0.0240616	0.0562182
>sp|Q8IZ83|A16A1_HUMAN Aldehyde dehydrogenase family 16 member A1 OS=Homo sapiens OX=9606 GN=ALDH16A1 PE=1 SV=2	Q8IZ83	ALDH16A1	Aldehyde dehydrogenase family 16 member A1	True	Homo sapiens	0.241444	4.53491e-25	52.6807	False	Q8IZ83	ALDH16A1	Aldehyde dehydrogenase family 16 member A1	17.1365	17.0849	17.0756	16.965	16.9847	16.4847	16.6343	16.7485	16.822	16.687	-0.374031	-0.505829	-0.242232	16.9681	-6.0617	2.01764	2.41432e-05	0.000181623
>sp|Q96E39|RMXL1_HUMAN RNA binding motif protein, X-linked-like-1 OS=Homo sapiens OX=9606 GN=RBMXL1 PE=1 SV=1	Q96E39	RBMXL1	RNA binding motif protein, X-linked-like-1	True	Homo sapiens	0.256902	1.41918e-15	46.4869	False	Q96E39	RBMXL1	RNA binding motif protein, X-linked-like-1	16.174	16.1871	16.379	16.2985	16.4986	16.183	15.9388	16.0488	16.0243	15.4731	-0.373868	-0.698904	-0.0488317	15.9948	-2.45731	-5.07286	0.0270223	0.0616905
>sp|Q8WV22|NSE1_HUMAN Non-structural maintenance of chromosomes element 1 homolog OS=Homo sapiens OX=9606 GN=NSMCE1 PE=1 SV=5	Q8WV22	NSMCE1	Non-structural maintenance of chromosomes element 1 homolog	True	Homo sapiens	0.214016	6.99229e-18	48.043	False	Q8WV22	NSMCE1	Non-structural maintenance of chromosomes element 1 homolog	15.8196	15.699	15.4681	15.4912	15.3916	15.2493	15.0756	14.9343	15.4169	15.3292	-0.37282	-0.589513	-0.156126	15.3819	-3.67558	-2.66909	0.00233798	0.00803637
>sp|Q8N1G4|LRC47_HUMAN Leucine-rich repeat-containing protein 47 OS=Homo sapiens OX=9606 GN=LRRC47 PE=1 SV=1	Q8N1G4	LRRC47	Leucine-rich repeat-containing protein 47	True	Homo sapiens	0.151059	1.35016e-23	51.7552	False	Q8N1G4	LRRC47	Leucine-rich repeat-containing protein 47	18.014	17.7531	17.9197	17.9503	18.0358	17.3743	17.6236	17.6625	17.5387	17.6106	-0.372615	-0.550627	-0.194602	17.7146	-4.47106	-1.0529	0.000474589	0.00217897
>sp|Q9P0U4|CXXC1_HUMAN CXXC-type zinc finger protein 1 OS=Homo sapiens OX=9606 GN=CXXC1 PE=1 SV=2	Q9P0U4	CXXC1	CXXC-type zinc finger protein 1	True	Homo sapiens	0.388775	1.82358e-24	52.3026	False	Q9P0U4	CXXC1	CXXC-type zinc finger protein 1	14.5457	14.6702	14.3387	14.4501	14.4761	14.1166	14.1993	14.192	14.0955	14.0152	-0.372451	-0.538567	-0.206334	14.3551	-4.78911	-0.417218	0.000255113	0.00129232
>sp|O14933|UB2L6_HUMAN Ubiquitin/ISG15-conjugating enzyme E2 L6 OS=Homo sapiens OX=9606 GN=UBE2L6 PE=1 SV=4	O14933	UBE2L6	Ubiquitin/ISG15-conjugating enzyme E2 L6	True	Homo sapiens	0.503331	2.98824e-19	48.9452	False	O14933	UBE2L6	Ubiquitin/ISG15-conjugating enzyme E2 L6	16.4368	16.0499	16.1203	16.2882	16.0467	16.0961	15.88	15.5888	15.6384	15.8769	-0.372344	-0.598843	-0.145844	15.5278	-3.51196	-3.00147	0.00325673	0.0105963
>sp|P08237|PFKAM_HUMAN ATP-dependent 6-phosphofructokinase, muscle type OS=Homo sapiens OX=9606 GN=PFKM PE=1 SV=2	P08237	PFKM	ATP-dependent 6-phosphofructokinase, muscle type	True	Homo sapiens	0.252111	4.12336e-20	49.5088	False	P08237	PFKM	ATP-dependent 6-phosphofructokinase, muscle type	16.4049	16.4228	16.2342	16.2134	16.2286	15.9027	15.8365	15.8536	16.0101	16.0395	-0.372331	-0.51948	-0.225182	16.2184	-5.4047	0.784754	7.94063e-05	0.000485587
>sp|Q8N4Q0|PTGR3_HUMAN Prostaglandin reductase 3 OS=Homo sapiens OX=9606 GN=PTGR3 PE=1 SV=1	Q8N4Q0	PTGR3	Prostaglandin reductase 3	True	Homo sapiens	0.245454	1.27459e-22	51.135	False	Q8N4Q0	PTGR3	Prostaglandin reductase 3	15.3691	15.3794	15.3823	15.4403	15.3938	15.0246	14.867	14.8632	15.2434	15.1062	-0.372123	-0.515825	-0.228422	15.2387	-5.53125	1.02648	6.28467e-05	0.000401733
>sp|O14646|CHD1_HUMAN Chromodomain-helicase-DNA-binding protein 1 OS=Homo sapiens OX=9606 GN=CHD1 PE=1 SV=2	O14646	CHD1	Chromodomain-helicase-DNA-binding protein 1	True	Homo sapiens	0.306046	1.24827e-20	49.8477	False	O14646	CHD1	Chromodomain-helicase-DNA-binding protein 1	15.5505	15.3518	15.5425	15.7923	15.8745	15.0087	15.6508	15.0444	15.3022	15.2454	-0.372035	-0.62184	-0.12223	15.5232	-3.18168	-3.66771	0.00636216	0.0186923
>sp|Q96P70|IPO9_HUMAN Importin-9 OS=Homo sapiens OX=9606 GN=IPO9 PE=1 SV=3	Q96P70	IPO9	Importin-9	True	Homo sapiens	0.197646	1.94984e-34	58.6715	False	Q96P70	IPO9	Importin-9	16.3633	16.5399	16.1332	16.307	16.2796	15.7298	15.8965	16.2193	15.9424	15.9783	-0.371344	-0.558243	-0.184446	16.0573	-4.24467	-1.51277	0.000745771	0.00315834
>sp|Q9Y388|RBMX2_HUMAN RNA-binding motif protein, X-linked 2 OS=Homo sapiens OX=9606 GN=RBMX2 PE=1 SV=2	Q9Y388	RBMX2	RNA-binding motif protein, X-linked 2	True	Homo sapiens	0.324201	7.00023e-21	50.0114	False	Q9Y388	RBMX2	RNA-binding motif protein, X-linked 2	16.1567	16.2491	16.0654	16.2083	16.2139	15.7425	15.949	15.8388	15.6852	15.8215	-0.371315	-0.477604	-0.265026	16.1666	-7.46195	4.45371	2.32487e-06	2.63713e-05
>sp|O00422|SAP18_HUMAN Histone deacetylase complex subunit SAP18 OS=Homo sapiens OX=9606 GN=SAP18 PE=1 SV=1	O00422	SAP18	Histone deacetylase complex subunit SAP18	True	Homo sapiens	0.209009	9.67599e-24	51.8466	False	O00422	SAP18	Histone deacetylase complex subunit SAP18	17.9618	17.8666	18.0019	17.6208	17.8133	17.5015	17.5267	17.7073	17.5101	17.1634	-0.371074	-0.65472	-0.087428	17.552	-2.79484	-4.43158	0.0138662	0.0354153
>sp|Q9Y2Y9|KLF13_HUMAN Krueppel-like factor 13 OS=Homo sapiens OX=9606 GN=KLF13 PE=1 SV=1	Q9Y2Y9	KLF13	Krueppel-like factor 13	True	Homo sapiens	0.508001	2.2877e-10	42.5762	False	Q9Y2Y9	KLF13	Krueppel-like factor 13	14.2192	14.2649	14.3188	14.588	14.5222	14.0529	13.8749	13.9442	14.1757	14.0106	-0.370959	-0.53291	-0.209007	14.1291	-4.92483	-0.310132	0.000241127	0.00123118
>sp|Q9UBY8|CLN8_HUMAN Protein CLN8 OS=Homo sapiens OX=9606 GN=CLN8 PE=1 SV=3	Q9UBY8	CLN8	Protein CLN8	True	Homo sapiens	0.357767	7.56783e-18	48.0203	False	Q9UBY8	CLN8	Protein CLN8	15.3595	15.2759	15.5406	15.1716	15.5097	15.1747	14.1184	14.9714	15.3983	15.3419	-0.37052	-0.770536	0.0294959	15.3495	-1.97882	-5.91756	0.0669975	0.127076
>sp|Q8NDF8|PAPD5_HUMAN Terminal nucleotidyltransferase 4B OS=Homo sapiens OX=9606 GN=TENT4B PE=1 SV=2	Q8NDF8	TENT4B	Terminal nucleotidyltransferase 4B	True	Homo sapiens	0.337932	7.94008e-14	45.2554	False	Q8NDF8	TENT4B	Terminal nucleotidyltransferase 4B	15.2226	15.1724	15.3489	15.2314	15.4125	15.4238	15.1813	13.7546	15.1999	14.9773	-0.370179	-0.850042	0.109685	15.2136	-1.64803	-6.43902	0.12067	0.203282
>sp|O75528|TADA3_HUMAN Transcriptional adapter 3 OS=Homo sapiens OX=9606 GN=TADA3 PE=1 SV=1	O75528	TADA3	Transcriptional adapter 3	True	Homo sapiens	0.265799	1.79309e-07	39.7946	False	O75528	TADA3	Transcriptional adapter 3	15.082	15.0069	15.0183	14.99	14.9672	14.6719	14.7538	14.4898	14.6579	NA	-0.36951	-0.554712	-0.184309	14.8034	-4.28977	-1.476	0.000791467	0.00332508
>sp|O95049|ZO3_HUMAN Tight junction protein ZO-3 OS=Homo sapiens OX=9606 GN=TJP3 PE=1 SV=3	O95049	TJP3	Tight junction protein ZO-3	True	Homo sapiens	0.439789	2.34534e-21	50.3199	False	O95049	TJP3	Tight junction protein ZO-3	15.5011	15.0064	15.7503	14.7458	15.5541	15.5084	15.0653	14.5428	14.9138	14.6816	-0.369207	-0.883535	0.145121	15.0966	-1.53357	-6.60449	0.146496	0.235215
>sp|Q9UQ35|SRRM2_HUMAN Serine/arginine repetitive matrix protein 2 OS=Homo sapiens OX=9606 GN=SRRM2 PE=1 SV=2	Q9UQ35	SRRM2	Serine/arginine repetitive matrix protein 2	True	Homo sapiens	0.305925	3.81912e-35	59.2527	False	Q9UQ35	SRRM2	Serine/arginine repetitive matrix protein 2	18.6788	18.898	18.9604	18.8696	18.8227	18.5321	18.4911	18.4663	18.4326	18.4623	-0.369029	-0.472394	-0.265664	18.8425	-7.62581	4.72165	1.79837e-06	2.16769e-05
>sp|P16402|H13_HUMAN Histone H1.3 OS=Homo sapiens OX=9606 GN=H1-3 PE=1 SV=2	P16402	H1-3	Histone H1.3	True	Homo sapiens	0.130832	9.9274e-11	42.8818	False	P16402	H1-3	Histone H1.3	23.1997	23.2993	23.3937	23.2859	23.3335	22.8568	23.1556	22.9155	22.8594	22.8806	-0.368833	-0.509315	-0.22835	22.9801	-5.60797	1.17206	5.45955e-05	0.000356473
>sp|Q96BI1|S22AI_HUMAN Solute carrier family 22 member 18 OS=Homo sapiens OX=9606 GN=SLC22A18 PE=1 SV=3	Q96BI1	SLC22A18	Solute carrier family 22 member 18	True	Homo sapiens	0.227257	4.89615e-17	47.4803	False	Q96BI1	SLC22A18	Solute carrier family 22 member 18	17.0161	17.1627	17.1341	17.0719	17.1875	17.1527	16.4282	16.8695	16.8245	16.4536	-0.368763	-0.665757	-0.0717697	16.8576	-2.65261	-4.70536	0.0184035	0.0449405
>sp|Q9P2E7|PCD10_HUMAN Protocadherin-10 OS=Homo sapiens OX=9606 GN=PCDH10 PE=1 SV=2	Q9P2E7	PCDH10	Protocadherin-10	True	Homo sapiens	0.378865	0.00459754	30.8446	False	Q9P2E7	PCDH10	Protocadherin-10	NA	14.9603	14.9328	NA	NA	14.5778	NA	NA	NA	NA	-0.368746	-0.663254	-0.0742381	14.7142	-3.61492	-3.62657	0.0263233	0.0603913
>sp|P51149|RAB7A_HUMAN Ras-related protein Rab-7a OS=Homo sapiens OX=9606 GN=RAB7A PE=1 SV=1	P51149	RAB7A	Ras-related protein Rab-7a	True	Homo sapiens	0.300305	9.61054e-24	51.8485	False	P51149	RAB7A	Ras-related protein Rab-7a	20.9396	20.9694	20.9088	21.0043	20.9506	20.5747	20.5884	20.5633	20.5842	20.6187	-0.368687	-0.440817	-0.296556	20.9529	-10.9178	9.42821	1.98643e-08	5.36986e-07
>sp|Q9BY44|EIF2A_HUMAN Eukaryotic translation initiation factor 2A OS=Homo sapiens OX=9606 GN=EIF2A PE=1 SV=3	Q9BY44	EIF2A	Eukaryotic translation initiation factor 2A	True	Homo sapiens	0.250312	4.33347e-33	57.7203	False	Q9BY44	EIF2A	Eukaryotic translation initiation factor 2A	18.6106	18.6521	18.566	18.6298	18.7365	18.2612	18.2793	18.2667	18.3193	18.2254	-0.368635	-0.497733	-0.239536	18.5729	-6.09921	2.08633	2.25971e-05	0.000172014
>sp|P36969|GPX4_HUMAN Phospholipid hydroperoxide glutathione peroxidase GPX4 OS=Homo sapiens OX=9606 GN=GPX4 PE=1 SV=3	P36969	GPX4	Phospholipid hydroperoxide glutathione peroxidase GPX4	True	Homo sapiens	0.333879	1.40266e-19	49.1607	False	P36969	GPX4	Phospholipid hydroperoxide glutathione peroxidase GPX4	15.8123	15.649	16.0172	15.8613	15.9385	15.9848	15.6605	15.0993	15.0214	15.671	-0.368247	-0.747531	0.0110373	15.5848	-2.14643	-5.67817	0.0558641	0.109662
>sp|P82979|SARNP_HUMAN SAP domain-containing ribonucleoprotein OS=Homo sapiens OX=9606 GN=SARNP PE=1 SV=3	P82979	SARNP	SAP domain-containing ribonucleoprotein	True	Homo sapiens	0.437216	7.60683e-29	55.0548	False	P82979	SARNP	SAP domain-containing ribonucleoprotein	18.2468	18.4856	18.6334	18.6812	18.5181	18.19	18.277	18.1666	18.0731	18.019	-0.367872	-0.538807	-0.196937	18.6275	-4.59689	-0.800349	0.000370732	0.00176517
>sp|Q92615|LAR4B_HUMAN La-related protein 4B OS=Homo sapiens OX=9606 GN=LARP4B PE=1 SV=3	Q92615	LARP4B	La-related protein 4B	True	Homo sapiens	0.246659	3.07027e-25	52.7864	False	Q92615	LARP4B	La-related protein 4B	15.1921	15.1689	15.2399	15.1211	14.7661	14.7783	14.4659	14.8111	14.667	14.9273	-0.36771	-0.56005	-0.17537	14.944	-4.08422	-1.83799	0.00102697	0.00413432
>sp|P14854|CX6B1_HUMAN Cytochrome c oxidase subunit 6B1 OS=Homo sapiens OX=9606 GN=COX6B1 PE=1 SV=2	P14854	COX6B1	Cytochrome c oxidase subunit 6B1	True	Homo sapiens	0.516147	1.7706e-15	46.4205	False	P14854	COX6B1	Cytochrome c oxidase subunit 6B1	14.4429	14.8232	14.5546	14.64	NA	14.3397	14.1279	14.3088	14.1609	14.3002	-0.367655	-0.680128	-0.055182	14.3925	-2.54979	-4.88578	0.0246661	0.0574451
>sp|Q92609|TBCD5_HUMAN TBC1 domain family member 5 OS=Homo sapiens OX=9606 GN=TBC1D5 PE=1 SV=1	Q92609	TBC1D5	TBC1 domain family member 5	True	Homo sapiens	0.380235	4.63501e-18	48.1612	False	Q92609	TBC1D5	TBC1 domain family member 5	14.7269	14.892	14.7181	14.7693	14.77	14.2261	14.5178	14.1396	14.5958	14.5591	-0.367573	-0.542398	-0.192748	14.7283	-4.49095	-1.01283	0.000456326	0.00210682
>sp|Q8WVM7|STAG1_HUMAN Cohesin subunit SA-1 OS=Homo sapiens OX=9606 GN=STAG1 PE=1 SV=3	Q8WVM7	STAG1	Cohesin subunit SA-1	True	Homo sapiens	0.247042	1.13815e-24	52.4309	False	Q8WVM7	STAG1	Cohesin subunit SA-1	15.6956	15.6104	15.845	15.7577	15.6913	15.3952	15.4301	15.3517	15.2093	15.3783	-0.367078	-0.478738	-0.255418	15.6277	-7.02199	3.71673	4.71367e-06	4.64541e-05
>sp|P47914|RL29_HUMAN Large ribosomal subunit protein eL29 OS=Homo sapiens OX=9606 GN=RPL29 PE=1 SV=2	P47914	RPL29	Large ribosomal subunit protein eL29	True	Homo sapiens	0.326739	8.82984e-26	53.1238	False	P47914	RPL29	Large ribosomal subunit protein eL29	21.2103	21.1778	21.0278	21.2542	20.9711	21.2605	19.6936	20.7229	21.0366	21.0925	-0.367004	-0.829597	0.0955901	21.1454	-1.6949	-6.36891	0.111288	0.190174
>sp|P62140|PP1B_HUMAN Serine/threonine-protein phosphatase PP1-beta catalytic subunit OS=Homo sapiens OX=9606 GN=PPP1CB PE=1 SV=3	P62140	PPP1CB	Serine/threonine-protein phosphatase PP1-beta catalytic subunit	True	Homo sapiens	0.21262	5.2214e-26	53.2661	False	P62140	PPP1CB	Serine/threonine-protein phosphatase PP1-beta catalytic subunit	18.2639	18.6129	18.3051	18.0957	17.8825	17.6998	17.9002	17.9156	17.9692	17.841	-0.366891	-0.722663	-0.0111189	17.9329	-2.20312	-5.53292	0.0440779	0.0909057
>sp|P61769|B2MG_HUMAN Beta-2-microglobulin OS=Homo sapiens OX=9606 GN=B2M PE=1 SV=1	P61769	B2M	Beta-2-microglobulin	True	Homo sapiens	0.420198	4.03059e-17	47.5368	False	P61769	B2M	Beta-2-microglobulin	17.2926	17.0596	17.5703	17.4897	17.0284	16.5094	16.9641	16.7123	17.2827	17.1398	-0.366472	-0.871622	0.138679	16.7356	-1.56012	-6.56767	0.141669	0.229246
>sp|P02786|TFR1_HUMAN Transferrin receptor protein 1 OS=Homo sapiens OX=9606 GN=TFRC PE=1 SV=2	P02786	TFRC	Transferrin receptor protein 1	True	Homo sapiens	0.474589	1.46644e-28	54.8729	False	P02786	TFRC	Transferrin receptor protein 1	20.0955	19.993	19.9542	20.0501	19.9829	19.5518	19.5932	19.63	19.7311	19.738	-0.366308	-0.461661	-0.270955	20.1908	-8.20557	5.64188	7.44922e-07	1.03697e-05
>sp|Q93052|LPP_HUMAN Lipoma-preferred partner OS=Homo sapiens OX=9606 GN=LPP PE=1 SV=1	Q93052	LPP	Lipoma-preferred partner	True	Homo sapiens	0.150174	5.23921e-27	53.8902	False	Q93052	LPP	Lipoma-preferred partner	16.4229	16.4423	16.4603	16.4793	16.4285	15.9528	16.0399	16.0937	16.0567	16.2587	-0.366305	-0.505122	-0.227488	16.1959	-5.63636	1.22574	5.18358e-05	0.000342372
>sp|Q7Z2W4|ZCCHV_HUMAN Zinc finger CCCH-type antiviral protein 1 OS=Homo sapiens OX=9606 GN=ZC3HAV1 PE=1 SV=3	Q7Z2W4	ZC3HAV1	Zinc finger CCCH-type antiviral protein 1	True	Homo sapiens	0.139304	1.36807e-28	54.8922	False	Q7Z2W4	ZC3HAV1	Zinc finger CCCH-type antiviral protein 1	17.558	17.5749	17.5376	17.5896	17.507	17.1199	17.0203	17.2689	17.2574	17.2711	-0.36592	-0.488755	-0.243084	17.3079	-6.36298	2.5641	1.42659e-05	0.000119852
>sp|Q9NRX5|SERC1_HUMAN Serine incorporator 1 OS=Homo sapiens OX=9606 GN=SERINC1 PE=1 SV=1	Q9NRX5	SERINC1	Serine incorporator 1	True	Homo sapiens	0.760292	5.40982e-11	43.0994	False	Q9NRX5	SERINC1	Serine incorporator 1	15.4906	15.4608	15.6535	15.5191	15.3114	15.0531	15.3403	15.0482	15.1477	15.0181	-0.36559	-0.619072	-0.112108	15.8189	-3.0812	-3.86829	0.00779602	0.0220322
>sp|P57772|SELB_HUMAN Selenocysteine-specific elongation factor OS=Homo sapiens OX=9606 GN=EEFSEC PE=1 SV=4	P57772	EEFSEC	Selenocysteine-specific elongation factor	True	Homo sapiens	0.224526	3.13218e-18	48.2737	False	P57772	EEFSEC	Selenocysteine-specific elongation factor	15.0056	15.1063	15.1787	15.2402	15.3209	14.8274	14.7301	14.8615	14.7843	14.8228	-0.365116	-0.488111	-0.242121	14.9887	-6.34076	2.52422	1.48239e-05	0.000123747
>sp|P04908|H2A1B_HUMAN Histone H2A type 1-B/E OS=Homo sapiens OX=9606 GN=H2AC4 PE=1 SV=2;>sp|P0C0S8|H2A1_HUMAN Histone H2A type 1 OS=Homo sapiens OX=9606 GN=H2AC11 PE=1 SV=2;>sp|P20671|H2A1D_HUMAN Histone H2A type 1-D OS=Homo sapiens OX=9606 GN=H2AC7 PE=1 SV=2;>sp|Q7L7L0|H2A3_HUMAN Histone H2A type 3 OS=Homo sapiens OX=9606 GN=H2AC25 PE=1 SV=3;>sp|Q93077|H2A1C_HUMAN Histone H2A type 1-C OS=Homo s…	P04908;P0C0S8;P20671;Q7L7L0;Q93077;Q96KK5;Q99878;Q9BTM1	H2AC4;H2AC11;H2AC7;H2AC25;H2AC6;H2AC12;H2AC14;H2AJ	Histone H2A type 1-B/E;Histone H2A type 1;Histone H2A type 1-D;Histone H2A type 3;Histone H2A type 1-C;Histone H2A type 1-H;Histone H2A type 1-J;Histone H2A.J	True	Homo sapiens	0.143638	9.71327e-25	52.4739	False	P04908	H2AC4	Histone H2A type 1-B/E	22.516	22.4599	22.4494	22.5236	22.4608	22.2319	22.2846	22.0764	22.0259	21.968	-0.364585	-0.530423	-0.198748	22.2018	-4.69586	-0.602686	0.000305675	0.00149859
>sp|P35659|DEK_HUMAN Protein DEK OS=Homo sapiens OX=9606 GN=DEK PE=1 SV=1	P35659	DEK	Protein DEK	True	Homo sapiens	0.241413	1.59317e-28	54.85	False	P35659	DEK	Protein DEK	19.1566	19.1361	19.0653	19.1419	19.251	18.9317	18.7707	18.7146	18.7008	18.8109	-0.364432	-0.482316	-0.246548	19.0664	-6.6033	2.99123	9.46092e-06	8.47236e-05
>sp|Q5T160|SYRM_HUMAN Probable arginine--tRNA ligase, mitochondrial OS=Homo sapiens OX=9606 GN=RARS2 PE=1 SV=1	Q5T160	RARS2	Probable arginine--tRNA ligase, mitochondrial	True	Homo sapiens	0.299665	2.28627e-26	53.4898	False	Q5T160	RARS2	Probable arginine--tRNA ligase, mitochondrial	15.5179	15.424	15.5308	15.4525	15.2919	15.0015	15.2527	14.8955	15.2202	15.0286	-0.363722	-0.523411	-0.204032	15.3359	-4.8651	-0.266684	0.000220325	0.00114621
>sp|P21926|CD9_HUMAN CD9 antigen OS=Homo sapiens OX=9606 GN=CD9 PE=1 SV=4	P21926	CD9	CD9 antigen	True	Homo sapiens	0.184805	3.2214e-12	44.0662	False	P21926	CD9	CD9 antigen	17.4846	17.3663	17.2374	17.4107	17.4478	17.0733	17.0538	17.1158	16.9545	16.9332	-0.363225	-0.527502	-0.198949	17.1963	-4.72279	-0.549035	0.000290091	0.00143557
>sp|Q9NZU5|LMCD1_HUMAN LIM and cysteine-rich domains protein 1 OS=Homo sapiens OX=9606 GN=LMCD1 PE=1 SV=1	Q9NZU5	LMCD1	LIM and cysteine-rich domains protein 1	True	Homo sapiens	0.24706	1.86193e-18	48.4227	False	Q9NZU5	LMCD1	LIM and cysteine-rich domains protein 1	15.3664	15.1904	15.1635	15.5559	15.6443	15.1519	14.8909	NA	NA	NA	-0.362719	-0.647298	-0.0781393	15.2359	-2.78731	-4.27062	0.0168764	0.0418294
>sp|P80217|IN35_HUMAN Interferon-induced 35 kDa protein OS=Homo sapiens OX=9606 GN=IFI35 PE=1 SV=5	P80217	IFI35	Interferon-induced 35 kDa protein	True	Homo sapiens	0.467807	1.62541e-27	54.2099	False	P80217	IFI35	Interferon-induced 35 kDa protein	17.9423	17.9921	17.4222	17.6492	17.6463	17.3761	17.3949	17.3014	17.3962	17.3703	-0.362633	-0.587569	-0.137697	16.9799	-3.44414	-3.13892	0.00373691	0.0119108
>sp|P07741|APT_HUMAN Adenine phosphoribosyltransferase OS=Homo sapiens OX=9606 GN=APRT PE=1 SV=2	P07741	APRT	Adenine phosphoribosyltransferase	True	Homo sapiens	0.268673	6.55905e-06	37.8659	False	P07741	APRT	Adenine phosphoribosyltransferase	17.9548	17.5115	16.8842	17.72	17.718	17.1375	17.3298	16.7215	17.3745	17.4135	-0.362318	-0.769035	0.0443993	17.2289	-1.90314	-6.04207	0.0769085	0.141558
>sp|P16403|H12_HUMAN Histone H1.2 OS=Homo sapiens OX=9606 GN=H1-2 PE=1 SV=2	P16403	H1-2	Histone H1.2	True	Homo sapiens	0.173734	2.08383e-12	44.21	False	P16403	H1-2	Histone H1.2	18.4033	18.539	18.3637	18.4271	18.4375	18.1158	18.1921	17.8354	18.0898	18.1265	-0.362184	-0.512667	-0.211702	18.2385	-5.14094	0.274834	0.000130165	0.000731785
>sp|O43395|PRPF3_HUMAN U4/U6 small nuclear ribonucleoprotein Prp3 OS=Homo sapiens OX=9606 GN=PRPF3 PE=1 SV=2	O43395	PRPF3	U4/U6 small nuclear ribonucleoprotein Prp3	True	Homo sapiens	0.232862	4.87816e-27	53.9096	False	O43395	PRPF3	U4/U6 small nuclear ribonucleoprotein Prp3	17.1968	17.2839	17.2253	17.4061	17.3926	17.0499	16.8644	16.7386	16.9519	17.0899	-0.361995	-0.512207	-0.211784	17.1923	-5.14754	0.287682	0.000128553	0.000724831
>sp|P98173|FAM3A_HUMAN Protein FAM3A OS=Homo sapiens OX=9606 GN=FAM3A PE=1 SV=2	P98173	FAM3A	Protein FAM3A	True	Homo sapiens	0.415626	3.80994e-11	43.2234	False	P98173	FAM3A	Protein FAM3A	15.3147	14.8451	14.9232	14.9573	15.1625	14.7422	14.9541	15.0045	14.6499	14.0443	-0.361537	-0.838242	0.115167	14.7573	-1.62023	-6.47998	0.126553	0.210316
>sp|Q7Z417|NUFP2_HUMAN FMR1-interacting protein NUFIP2 OS=Homo sapiens OX=9606 GN=NUFIP2 PE=1 SV=1	Q7Z417	NUFIP2	FMR1-interacting protein NUFIP2	True	Homo sapiens	0.206815	2.18363e-28	54.7627	False	Q7Z417	NUFIP2	FMR1-interacting protein NUFIP2	15.6772	15.9035	16.0423	15.9304	15.9728	15.5992	15.631	15.448	15.4456	15.5971	-0.361085	-0.50443	-0.217739	15.7694	-5.3805	0.738311	8.30583e-05	0.000504719
>sp|P17302|CXA1_HUMAN Gap junction alpha-1 protein OS=Homo sapiens OX=9606 GN=GJA1 PE=1 SV=2	P17302	GJA1	Gap junction alpha-1 protein	True	Homo sapiens	0.86824	7.22093e-28	54.4327	False	P17302	GJA1	Gap junction alpha-1 protein	14.3163	14.4095	14.2933	14.4962	14.5072	14.0963	13.8968	14.1183	14.0589	14.0515	-0.360168	-0.498209	-0.222127	14.6652	-5.57307	1.10593	5.81996e-05	0.000374574
>sp|Q9H461|FZD8_HUMAN Frizzled-8 OS=Homo sapiens OX=9606 GN=FZD8 PE=1 SV=1	Q9H461	FZD8	Frizzled-8	True	Homo sapiens	0.56008	0.00358335	31.6834	False	Q9H461	FZD8	Frizzled-8	14.5257	14.315	14.3713	14.2644	NA	13.7119	13.9674	NA	14.1488	14.2087	-0.359911	-0.594046	-0.125777	14.1183	-3.39839	-3.39426	0.00624566	0.0184155
>sp|Q6PK04|CC137_HUMAN Coiled-coil domain-containing protein 137 OS=Homo sapiens OX=9606 GN=CCDC137 PE=1 SV=1	Q6PK04	CCDC137	Coiled-coil domain-containing protein 137	True	Homo sapiens	0.393597	1.35326e-20	49.8248	False	Q6PK04	CCDC137	Coiled-coil domain-containing protein 137	16.2449	16.5248	16.4202	16.4075	16.6044	16.0469	16.2284	16.0612	15.8465	16.2197	-0.359842	-0.549087	-0.170597	16.4921	-4.06219	-1.88271	0.00107325	0.00428484
>sp|P30520|PURA2_HUMAN Adenylosuccinate synthetase isozyme 2 OS=Homo sapiens OX=9606 GN=ADSS2 PE=1 SV=3	P30520	ADSS2	Adenylosuccinate synthetase isozyme 2	True	Homo sapiens	0.210961	1.65985e-23	51.6985	False	P30520	ADSS2	Adenylosuccinate synthetase isozyme 2	16.7536	16.9751	16.7971	16.6406	16.5674	16.2947	16.3315	16.455	16.4726	16.3817	-0.359676	-0.537174	-0.182178	16.3787	-4.3283	-1.34069	0.000629186	0.00275329
>sp|Q96HA7|TONSL_HUMAN Tonsoku-like protein OS=Homo sapiens OX=9606 GN=TONSL PE=1 SV=2	Q96HA7	TONSL	Tonsoku-like protein	True	Homo sapiens	0.376928	8.25113e-24	51.8903	False	Q96HA7	TONSL	Tonsoku-like protein	15.2173	15.3622	15.1985	15.0386	15.434	14.9321	14.7616	14.9542	14.8299	14.9745	-0.359653	-0.59989	-0.119416	14.8548	-3.19827	-3.63445	0.00615186	0.0181852
>sp|P40937|RFC5_HUMAN Replication factor C subunit 5 OS=Homo sapiens OX=9606 GN=RFC5 PE=1 SV=1	P40937	RFC5	Replication factor C subunit 5	True	Homo sapiens	0.151812	1.2302e-28	54.9216	False	P40937	RFC5	Replication factor C subunit 5	18.0785	18.0899	17.8783	17.9971	17.8373	17.5992	17.5199	17.5902	17.7418	17.6332	-0.359396	-0.483678	-0.235115	17.7613	-6.17685	2.22793	1.97162e-05	0.000155817
>sp|P19793|RXRA_HUMAN Retinoic acid receptor RXR-alpha OS=Homo sapiens OX=9606 GN=RXRA PE=1 SV=1	P19793	RXRA	Retinoic acid receptor RXR-alpha	True	Homo sapiens	0.327485	1.76612e-26	53.5598	False	P19793	RXRA	Retinoic acid receptor RXR-alpha	14.8451	14.911	14.6989	14.7648	14.7646	14.5067	14.318	14.4022	14.4462	14.5182	-0.358602	-0.481499	-0.235706	14.502	-6.23264	2.32918	1.78849e-05	0.000144301
>sp|Q7Z5N4|SDK1_HUMAN Protein sidekick-1 OS=Homo sapiens OX=9606 GN=SDK1 PE=2 SV=3	Q7Z5N4	SDK1	Protein sidekick-1	True	Homo sapiens	0.269574	1.68911e-14	45.7352	False	Q7Z5N4	SDK1	Protein sidekick-1	14.6601	14.7582	14.7152	14.6477	14.661	14.4338	14.2202	14.3623	14.2728	14.3605	-0.358522	-0.465725	-0.251319	14.5012	-7.14346	3.92278	3.86814e-06	3.95357e-05
>sp|Q9UK76|JUPI1_HUMAN Jupiter microtubule associated homolog 1 OS=Homo sapiens OX=9606 GN=JPT1 PE=1 SV=3	Q9UK76	JPT1	Jupiter microtubule associated homolog 1	True	Homo sapiens	0.271116	2.96994e-20	49.602	False	Q9UK76	JPT1	Jupiter microtubule associated homolog 1	16.0956	16.0669	16.5479	16.2718	16.3896	16.1293	16.2725	15.6846	16.1308	15.3627	-0.358382	-0.848395	0.131632	16.0113	-1.56246	-6.56351	0.139568	0.226799
>sp|Q8N1S5|S39AB_HUMAN Zinc transporter ZIP11 OS=Homo sapiens OX=9606 GN=SLC39A11 PE=2 SV=3	Q8N1S5	SLC39A11	Zinc transporter ZIP11	True	Homo sapiens	0.366636	4.74096e-16	46.8137	False	Q8N1S5	SLC39A11	Zinc transporter ZIP11	16.416	16.5795	16.4202	16.3284	16.4294	16.2092	16.2692	16.367	15.2629	16.2733	-0.358365	-0.701552	-0.0151787	16.4735	-2.23084	-5.4839	0.0418165	0.0872685
>sp|Q9UHD1|CHRD1_HUMAN Cysteine and histidine-rich domain-containing protein 1 OS=Homo sapiens OX=9606 GN=CHORDC1 PE=1 SV=2	Q9UHD1	CHORDC1	Cysteine and histidine-rich domain-containing protein 1	True	Homo sapiens	0.191304	4.45548e-27	53.9344	False	Q9UHD1	CHORDC1	Cysteine and histidine-rich domain-containing protein 1	15.9554	16.128	15.9063	15.7809	15.8179	15.4524	15.6674	15.5131	15.5193	15.6472	-0.357815	-0.558085	-0.157546	15.6406	-3.81695	-2.38144	0.00175708	0.00642522
>sp|P35611|ADDA_HUMAN Alpha-adducin OS=Homo sapiens OX=9606 GN=ADD1 PE=1 SV=2	P35611	ADD1	Alpha-adducin	True	Homo sapiens	0.23494	7.72573e-30	55.6871	False	P35611	ADD1	Alpha-adducin	17.898	17.8932	17.9177	17.9478	17.9863	17.6325	17.6175	17.6146	17.581	17.4087	-0.35772	-0.451518	-0.263921	17.4668	-8.14598	5.54926	8.13996e-07	1.11678e-05
>sp|Q8IY26|PLPP6_HUMAN Polyisoprenoid diphosphate/phosphate phosphohydrolase PLPP6 OS=Homo sapiens OX=9606 GN=PLPP6 PE=1 SV=3	Q8IY26	PLPP6	Polyisoprenoid diphosphate/phosphate phosphohydrolase PLPP6	True	Homo sapiens	0.497567	1.58367e-28	54.8516	False	Q8IY26	PLPP6	Polyisoprenoid diphosphate/phosphate phosphohydrolase PLPP6	14.4421	14.5317	14.6293	14.4933	14.5509	14.254	14.1236	14.2143	14.1608	14.1073	-0.357442	-0.473881	-0.241003	14.5365	-6.55702	2.90958	1.02333e-05	9.04355e-05
>sp|Q8IXM6|NRM_HUMAN Nurim OS=Homo sapiens OX=9606 GN=NRM PE=1 SV=1	Q8IXM6	NRM	Nurim	True	Homo sapiens	0.248995	1.09177e-26	53.6904	False	Q8IXM6	NRM	Nurim	16.0451	16.1149	15.9146	16.0947	16.0612	15.8164	15.6618	15.6043	15.6615	15.7006	-0.357166	-0.550433	-0.163899	15.6761	-3.94807	-2.11466	0.00134934	0.00522137
>sp|Q02539|H11_HUMAN Histone H1.1 OS=Homo sapiens OX=9606 GN=H1-1 PE=1 SV=3	Q02539	H1-1	Histone H1.1	True	Homo sapiens	0.182073	2.84696e-27	54.0566	False	Q02539	H1-1	Histone H1.1	17.0591	17.3151	17.7093	17.5215	17.4175	17.0649	17.3206	17.0546	16.8766	16.9206	-0.357046	-0.580827	-0.133264	17.0881	-3.40857	-3.21089	0.00401647	0.012621
>sp|Q562R1|ACTBL_HUMAN Beta-actin-like protein 2 OS=Homo sapiens OX=9606 GN=ACTBL2 PE=1 SV=2	Q562R1	ACTBL2	Beta-actin-like protein 2	True	Homo sapiens	0.268156	4.98184e-24	52.0284	False	Q562R1	ACTBL2	Beta-actin-like protein 2	17.1398	17.2121	17.3076	16.8641	17.0206	17.2762	17.2962	15.0005	16.9656	17.2211	-0.356933	-1.14971	0.435846	16.9134	-0.96185	-7.28891	0.35177	0.469541
>sp|Q9NP74|PALMD_HUMAN Palmdelphin OS=Homo sapiens OX=9606 GN=PALMD PE=1 SV=1	Q9NP74	PALMD	Palmdelphin	True	Homo sapiens	0.186194	8.7249e-18	47.9793	False	Q9NP74	PALMD	Palmdelphin	15.3676	15.348	15.393	15.3504	15.2116	14.855	14.9954	15.0267	15.0755	14.9345	-0.356706	-0.488273	-0.22514	15.0885	-5.79114	1.51664	3.91404e-05	0.000270596
>sp|Q15018|ABRX2_HUMAN BRISC complex subunit Abraxas 2 OS=Homo sapiens OX=9606 GN=ABRAXAS2 PE=1 SV=2	Q15018	ABRAXAS2	BRISC complex subunit Abraxas 2	True	Homo sapiens	0.333828	1.2496e-20	49.8474	False	Q15018	ABRAXAS2	BRISC complex subunit Abraxas 2	14.8843	14.761	15.0823	14.7553	14.9034	14.6165	14.6599	14.6662	14.4322	14.2281	-0.356656	-0.607068	-0.106244	14.7106	-3.04276	-3.94468	0.00842538	0.0235577
>sp|Q13907|IDI1_HUMAN Isopentenyl-diphosphate Delta-isomerase 1 OS=Homo sapiens OX=9606 GN=IDI1 PE=1 SV=2	Q13907	IDI1	Isopentenyl-diphosphate Delta-isomerase 1	True	Homo sapiens	0.379446	1.01604e-18	48.5959	False	Q13907	IDI1	Isopentenyl-diphosphate Delta-isomerase 1	14.9331	14.6933	14.7151	14.6512	14.7496	14.3796	14.2293	14.5163	14.3242	14.5123	-0.356128	-0.491802	-0.220454	14.7	-5.60671	1.16968	5.47216e-05	0.000356894
>sp|Q04726|TLE3_HUMAN Transducin-like enhancer protein 3 OS=Homo sapiens OX=9606 GN=TLE3 PE=1 SV=2	Q04726	TLE3	Transducin-like enhancer protein 3	True	Homo sapiens	0.23848	1.72663e-20	49.7558	False	Q04726	TLE3	Transducin-like enhancer protein 3	15.8026	15.9753	15.7929	15.7005	16.0218	15.6036	15.6106	15.509	15.3564	15.4376	-0.355164	-0.598067	-0.112261	15.5583	-3.1237	-3.7836	0.0071542	0.0205191
>sp|Q12765|SCRN1_HUMAN Secernin-1 OS=Homo sapiens OX=9606 GN=SCRN1 PE=1 SV=2	Q12765	SCRN1	Secernin-1	True	Homo sapiens	0.218788	9.07475e-26	53.1164	False	Q12765	SCRN1	Secernin-1	16.2408	16.1513	16.2922	16.1312	16.0601	15.7538	15.6977	15.8302	15.8084	16.01	-0.355092	-0.610916	-0.0992689	15.8276	-2.96533	-4.09787	0.00984876	0.0266987
>sp|Q9P265|DIP2B_HUMAN Disco-interacting protein 2 homolog B OS=Homo sapiens OX=9606 GN=DIP2B PE=1 SV=3	Q9P265	DIP2B	Disco-interacting protein 2 homolog B	True	Homo sapiens	0.270108	8.91919e-20	49.2895	False	Q9P265	DIP2B	Disco-interacting protein 2 homolog B	15.7376	15.8668	15.632	15.72	15.7403	15.168	15.3519	15.3865	15.4885	15.529	-0.354555	-0.494824	-0.214285	15.6648	-5.39905	0.773924	8.02433e-05	0.000490187
>sp|Q6NTF9|RHBD2_HUMAN Rhomboid domain-containing protein 2 OS=Homo sapiens OX=9606 GN=RHBDD2 PE=1 SV=2	Q6NTF9	RHBDD2	Rhomboid domain-containing protein 2	True	Homo sapiens	0.241529	7.13501e-06	37.815	False	Q6NTF9	RHBDD2	Rhomboid domain-containing protein 2	17.8216	17.6261	17.7403	16.989	16.8668	16.9863	17.0135	16.601	17.3205	17.3515	-0.354198	-0.755145	0.0467494	17.0942	-1.88726	-6.06782	0.0791483	0.144576
>sp|O00358|FOXE1_HUMAN Forkhead box protein E1 OS=Homo sapiens OX=9606 GN=FOXE1 PE=1 SV=3	O00358	FOXE1	Forkhead box protein E1	True	Homo sapiens	0.231351	5.76737e-30	55.7673	False	O00358	FOXE1	Forkhead box protein E1	15.2112	15.3206	15.1407	15.2347	15.4604	15.0311	14.8695	14.8434	14.9918	14.8622	-0.353944	-0.497876	-0.210013	15.0797	-5.25263	0.491746	0.000105469	0.000616926
>sp|Q9BQ04|RBM4B_HUMAN RNA-binding protein 4B OS=Homo sapiens OX=9606 GN=RBM4B PE=1 SV=1	Q9BQ04	RBM4B	RNA-binding protein 4B	True	Homo sapiens	0.194363	4.205e-12	43.9776	False	Q9BQ04	RBM4B	RNA-binding protein 4B	16.1843	16.326	16.1515	16.3205	16.2533	15.9913	16.0021	15.9107	15.6499	15.9132	-0.35371	-0.606358	-0.101061	15.9826	-2.99091	-4.04737	0.00935423	0.0255497
>sp|O95816|BAG2_HUMAN BAG family molecular chaperone regulator 2 OS=Homo sapiens OX=9606 GN=BAG2 PE=1 SV=1	O95816	BAG2	BAG family molecular chaperone regulator 2	True	Homo sapiens	0.249207	3.23586e-26	53.3957	False	O95816	BAG2	BAG family molecular chaperone regulator 2	17.3631	17.2157	17.3788	17.0362	17.2495	16.7176	16.8416	17.0251	16.9529	16.9377	-0.353685	-0.505741	-0.201628	17.1793	-4.96832	-0.0631165	0.000180742	0.000979935
>sp|Q9UBH6|S53A1_HUMAN Solute carrier family 53 member 1 OS=Homo sapiens OX=9606 GN=XPR1 PE=1 SV=1	Q9UBH6	XPR1	Solute carrier family 53 member 1	True	Homo sapiens	0.154956	4.8819e-25	52.6607	False	Q9UBH6	XPR1	Solute carrier family 53 member 1	16.9269	16.9282	16.9939	16.9015	16.9759	16.5572	16.5222	16.5994	16.665	16.6152	-0.353505	-0.449483	-0.257527	16.773	-7.86724	5.11007	1.23958e-06	1.59355e-05
>sp|P15529|MCP_HUMAN Membrane cofactor protein OS=Homo sapiens OX=9606 GN=CD46 PE=1 SV=3	P15529	CD46	Membrane cofactor protein	True	Homo sapiens	0.528031	5.34578e-18	48.1202	False	P15529	CD46	Membrane cofactor protein	17.3031	17.2446	17.5807	17.3603	17.3175	17.1148	17.2109	16.8679	16.8248	17.0212	-0.353334	-0.538541	-0.168127	17.5606	-4.07569	-1.8553	0.00104464	0.00418798
>sp|Q9NP81|SYSM_HUMAN Serine--tRNA ligase, mitochondrial OS=Homo sapiens OX=9606 GN=SARS2 PE=1 SV=1	Q9NP81	SARS2	Serine--tRNA ligase, mitochondrial	True	Homo sapiens	0.220602	1.06204e-25	53.0739	False	Q9NP81	SARS2	Serine--tRNA ligase, mitochondrial	16.8474	16.8362	16.8692	16.9651	16.9637	16.6636	16.5487	16.4946	16.5752	16.433	-0.353327	-0.455884	-0.250769	16.7919	-7.35882	4.28327	2.73753e-06	2.98509e-05
>sp|Q02338|BDH_HUMAN D-beta-hydroxybutyrate dehydrogenase, mitochondrial OS=Homo sapiens OX=9606 GN=BDH1 PE=1 SV=3	Q02338	BDH1	D-beta-hydroxybutyrate dehydrogenase, mitochondrial	True	Homo sapiens	0.146324	3.15892e-16	46.9339	False	Q02338	BDH1	D-beta-hydroxybutyrate dehydrogenase, mitochondrial	16.4585	16.5456	16.6	16.4941	16.3408	16.1001	16.1725	16.196	16.0361	16.1817	-0.350545	-0.471159	-0.229931	16.2227	-6.20788	2.28431	1.86744e-05	0.000149214
>sp|Q99519|NEUR1_HUMAN Sialidase-1 OS=Homo sapiens OX=9606 GN=NEU1 PE=1 SV=1	Q99519	NEU1	Sialidase-1	True	Homo sapiens	0.408221	7.87898e-11	42.965	False	Q99519	NEU1	Sialidase-1	16.7471	16.7455	16.9572	16.9066	16.7511	16.6045	16.5441	16.1767	16.3715	16.6595	-0.35022	-0.708081	0.00764068	16.1843	-2.09074	-5.72842	0.0544605	0.107527
>sp|Q99733|NP1L4_HUMAN Nucleosome assembly protein 1-like 4 OS=Homo sapiens OX=9606 GN=NAP1L4 PE=1 SV=1	Q99733	NAP1L4	Nucleosome assembly protein 1-like 4	True	Homo sapiens	0.121528	5.86523e-26	53.2346	False	Q99733	NAP1L4	Nucleosome assembly protein 1-like 4	18.6444	18.5075	18.4207	18.5029	18.4656	18.0641	18.2264	18.1345	18.2761	18.0914	-0.349721	-0.48571	-0.213732	18.2549	-5.49309	0.953792	6.74239e-05	0.000423965
>sp|Q9Y490|TLN1_HUMAN Talin-1 OS=Homo sapiens OX=9606 GN=TLN1 PE=1 SV=3	Q9Y490	TLN1	Talin-1	True	Homo sapiens	0.166159	7.35561e-30	55.7006	False	Q9Y490	TLN1	Talin-1	17.3804	17.2571	17.2414	17.2743	17.2656	16.8687	16.9376	16.9097	17.0067	16.9476	-0.34969	-0.479258	-0.220123	17.1276	-5.76483	1.46739	4.10458e-05	0.000281006
>sp|O95758|PTBP3_HUMAN Polypyrimidine tract-binding protein 3 OS=Homo sapiens OX=9606 GN=PTBP3 PE=1 SV=2	O95758	PTBP3	Polypyrimidine tract-binding protein 3	True	Homo sapiens	0.155595	2.88073e-24	52.178	False	O95758	PTBP3	Polypyrimidine tract-binding protein 3	17.1083	16.9147	16.8425	16.7831	16.7532	16.5847	16.3426	16.6003	16.6263	16.5029	-0.348991	-0.49661	-0.201373	16.6365	-5.04977	0.0967471	0.000154735	0.000848474
>sp|Q8IWL3|HSC20_HUMAN Iron-sulfur cluster co-chaperone protein HscB OS=Homo sapiens OX=9606 GN=HSCB PE=1 SV=3	Q8IWL3	HSCB	Iron-sulfur cluster co-chaperone protein HscB	True	Homo sapiens	0.414429	4.18225e-09	41.4491	False	Q8IWL3	HSCB	Iron-sulfur cluster co-chaperone protein HscB	15.5875	15.6715	16.2228	15.2992	15.4429	15.4404	15.8807	14.7888	15.3567	15.0129	-0.348853	-0.830205	0.132498	15.5215	-1.54829	-6.58368	0.14293	0.230835
>sp|P43487|RANG_HUMAN Ran-specific GTPase-activating protein OS=Homo sapiens OX=9606 GN=RANBP1 PE=1 SV=1	P43487	RANBP1	Ran-specific GTPase-activating protein	True	Homo sapiens	0.164663	5.30575e-24	52.0112	False	P43487	RANBP1	Ran-specific GTPase-activating protein	18.3858	18.3918	18.6747	18.3889	18.5475	18.1636	18.3639	17.9707	18.0227	18.1241	-0.348732	-0.542398	-0.155066	18.3178	-3.84691	-2.32047	0.00165407	0.00611963
>sp|Q5TEC6|H37_HUMAN Histone H3-7 OS=Homo sapiens OX=9606 GN=H3-7 PE=1 SV=1	Q5TEC6	H3-7	Histone H3-7	True	Homo sapiens	0.155606	3.41008e-13	44.7954	False	Q5TEC6	H3-7	Histone H3-7	21.847	21.8868	21.8292	21.9701	21.7167	21.5918	21.526	21.3137	21.502	21.573	-0.34862	-0.468546	-0.228693	21.6528	-6.20918	2.28666	1.86321e-05	0.000149083
>sp|P62995|TRA2B_HUMAN Transformer-2 protein homolog beta OS=Homo sapiens OX=9606 GN=TRA2B PE=1 SV=1	P62995	TRA2B	Transformer-2 protein homolog beta	True	Homo sapiens	0.208581	4.04003e-22	50.8134	False	P62995	TRA2B	Transformer-2 protein homolog beta	21.0466	20.8679	20.7479	20.9633	20.8975	20.7465	20.6234	20.6882	20.5922	20.1368	-0.347224	-0.63009	-0.0643575	20.6968	-2.62241	-4.76287	0.019537	0.0473488
>sp|Q9Y4C1|KDM3A_HUMAN Lysine-specific demethylase 3A OS=Homo sapiens OX=9606 GN=KDM3A PE=1 SV=4	Q9Y4C1	KDM3A	Lysine-specific demethylase 3A	True	Homo sapiens	0.547753	2.07885e-10	42.6116	False	Q9Y4C1	KDM3A	Lysine-specific demethylase 3A	14.6093	14.2183	14.6953	14.1827	14.0476	14.0952	14.0378	14.262	13.7244	13.8985	-0.347029	-0.659864	-0.0341943	14.1587	-2.36986	-5.23368	0.0320247	0.0709275
>sp|P29144|TPP2_HUMAN Tripeptidyl-peptidase 2 OS=Homo sapiens OX=9606 GN=TPP2 PE=1 SV=4	P29144	TPP2	Tripeptidyl-peptidase 2	True	Homo sapiens	0.164681	2.99734e-31	56.5661	False	P29144	TPP2	Tripeptidyl-peptidase 2	18.0128	18.0809	17.9985	18.0736	17.9615	17.4348	17.483	17.7419	17.9265	17.8093	-0.346404	-0.513547	-0.179261	17.844	-4.42684	-1.14182	0.000517741	0.00234178
>sp|Q9NUU7|DD19A_HUMAN ATP-dependent RNA helicase DDX19A OS=Homo sapiens OX=9606 GN=DDX19A PE=1 SV=1	Q9NUU7	DDX19A	ATP-dependent RNA helicase DDX19A	True	Homo sapiens	0.20549	3.77919e-23	51.4717	False	Q9NUU7	DDX19A	ATP-dependent RNA helicase DDX19A	15.6711	15.7117	15.754	15.531	15.6553	15.3605	15.3508	15.2969	15.3112	15.2738	-0.346001	-0.449684	-0.242319	15.5428	-7.12803	3.89672	3.96606e-06	4.01815e-05
>sp|P48729|KC1A_HUMAN Casein kinase I isoform alpha OS=Homo sapiens OX=9606 GN=CSNK1A1 PE=1 SV=2	P48729	CSNK1A1	Casein kinase I isoform alpha	True	Homo sapiens	0.138413	2.91359e-29	55.3208	False	P48729	CSNK1A1	Casein kinase I isoform alpha	17.5755	17.6158	17.5984	17.4967	17.6684	17.2819	17.1674	17.2132	17.2685	17.2968	-0.345444	-0.436383	-0.254504	17.3085	-8.11381	5.49906	8.54071e-07	1.16528e-05
>sp|P26038|MOES_HUMAN Moesin OS=Homo sapiens OX=9606 GN=MSN PE=1 SV=3	P26038	MSN	Moesin	True	Homo sapiens	0.128979	2.9099e-29	55.3211	False	P26038	MSN	Moesin	19.4556	19.4123	19.3331	19.3929	19.4237	18.925	19.0985	19.0887	19.1003	19.0796	-0.345089	-0.454893	-0.235285	19.1524	-6.7129	3.18343	7.86556e-06	7.25714e-05
>sp|Q9BW04|SARG_HUMAN Specifically androgen-regulated gene protein OS=Homo sapiens OX=9606 GN=SARG PE=1 SV=2	Q9BW04	SARG	Specifically androgen-regulated gene protein	True	Homo sapiens	0.543686	4.47712e-34	58.4008	False	Q9BW04	SARG	Specifically androgen-regulated gene protein	14.5794	14.7095	14.8325	14.885	14.8121	14.4442	14.5215	14.3172	14.3631	14.4508	-0.344318	-0.487484	-0.201152	14.8533	-5.13711	0.267367	0.000131112	0.000735677
>sp|Q9NP66|HM20A_HUMAN High mobility group protein 20A OS=Homo sapiens OX=9606 GN=HMG20A PE=1 SV=1	Q9NP66	HMG20A	High mobility group protein 20A	True	Homo sapiens	0.203157	5.79264e-31	56.3898	False	Q9NP66	HMG20A	High mobility group protein 20A	15.5614	15.7187	15.6317	15.6419	15.565	15.2926	15.2901	15.1109	15.294	15.4104	-0.344161	-0.475341	-0.212981	15.466	-5.60393	1.16441	5.50011e-05	0.000358312
>sp|P83916|CBX1_HUMAN Chromobox protein homolog 1 OS=Homo sapiens OX=9606 GN=CBX1 PE=1 SV=1	P83916	CBX1	Chromobox protein homolog 1	True	Homo sapiens	0.177241	9.75569e-21	49.9175	False	P83916	CBX1	Chromobox protein homolog 1	16.0097	15.9518	15.968	15.6456	15.8351	15.5539	15.7298	15.3768	15.479	15.55	-0.34412	-0.557591	-0.130649	15.6293	-3.44385	-3.13951	0.00373915	0.0119113
>sp|P21583|SCF_HUMAN Kit ligand OS=Homo sapiens OX=9606 GN=KITLG PE=1 SV=1	P21583	KITLG	Kit ligand	True	Homo sapiens	0.436029	1.61668e-22	51.0688	False	P21583	KITLG	Kit ligand	15.1192	15.7474	15.4895	15.8185	14.546	14.815	14.9987	15.3343	NA	14.8534	-0.343753	-0.873881	0.186375	15.0577	-1.40521	-6.7206	0.184103	0.280126
>sp|Q9Y5Y0|FLVC1_HUMAN Heme transporter FLVCR1 OS=Homo sapiens OX=9606 GN=FLVCR1 PE=1 SV=1	Q9Y5Y0	FLVCR1	Heme transporter FLVCR1	True	Homo sapiens	0.653811	4.32106e-33	57.7211	False	Q9Y5Y0	FLVCR1	Heme transporter FLVCR1	15.2172	15.5537	15.3778	15.4031	15.2136	15.0305	14.9728	14.9656	15.1248	14.9539	-0.343562	-0.547988	-0.139137	15.5669	-3.59041	-2.84222	0.00277802	0.00928291
>sp|Q9BVC5|ASHWN_HUMAN Ashwin OS=Homo sapiens OX=9606 GN=C2orf49 PE=1 SV=1	Q9BVC5	C2orf49	Ashwin	True	Homo sapiens	0.241511	2.51193e-10	42.5415	False	Q9BVC5	C2orf49	Ashwin	15.5294	15.608	15.9846	15.7774	15.7473	15.1831	15.2892	15.5847	15.315	15.5574	-0.343481	-0.588856	-0.0981062	15.4878	-2.99051	-4.04816	0.0093617	0.025558
>sp|Q8TF68|ZN384_HUMAN Zinc finger protein 384 OS=Homo sapiens OX=9606 GN=ZNF384 PE=1 SV=2	Q8TF68	ZNF384	Zinc finger protein 384	True	Homo sapiens	0.33746	2.64399e-21	50.2862	False	Q8TF68	ZNF384	Zinc finger protein 384	14.6586	14.9282	14.9981	14.9547	15.0858	14.723	14.5285	14.4458	14.672	14.5392	-0.343387	-0.500131	-0.186643	14.8615	-4.6794	-0.635493	0.000315618	0.00153304
>sp|P84243|H33_HUMAN Histone H3.3 OS=Homo sapiens OX=9606 GN=H3-3A PE=1 SV=2	P84243	H3-3A	Histone H3.3	True	Homo sapiens	0.518016	7.58483e-21	49.9887	False	P84243	H3-3A	Histone H3.3	17.9508	18.3885	17.4942	17.6302	17.2254	16.7583	17.0654	18.2801	17.7222	17.1461	-0.343374	-1.11694	0.430193	17.2857	-0.948293	-7.3019	0.358398	0.476383
>sp|P33778|H2B1B_HUMAN Histone H2B type 1-B OS=Homo sapiens OX=9606 GN=H2BC3 PE=1 SV=2	P33778	H2BC3	Histone H2B type 1-B	True	Homo sapiens	0.120996	4.81243e-23	51.4049	False	P33778	H2BC3	Histone H2B type 1-B	23.9257	23.7219	23.6989	23.6866	23.6904	23.4139	23.5664	23.3524	23.3751	23.3002	-0.343128	-0.463883	-0.222373	23.4414	-6.06945	2.03185	2.38148e-05	0.00018009
>sp|Q9P013|CWC15_HUMAN Spliceosome-associated protein CWC15 homolog OS=Homo sapiens OX=9606 GN=CWC15 PE=1 SV=2	Q9P013	CWC15	Spliceosome-associated protein CWC15 homolog	True	Homo sapiens	0.267198	4.40986e-11	43.1718	False	Q9P013	CWC15	Spliceosome-associated protein CWC15 homolog	15.5368	15.9039	15.8604	15.8286	15.6336	15.3859	15.6878	15.2189	15.3235	15.4358	-0.342243	-0.562219	-0.122268	15.6383	-3.32379	-3.3821	0.00477002	0.0146468
>sp|P24468|COT2_HUMAN COUP transcription factor 2 OS=Homo sapiens OX=9606 GN=NR2F2 PE=1 SV=1	P24468	NR2F2	COUP transcription factor 2	True	Homo sapiens	0.354797	7.4429e-18	48.0251	False	P24468	NR2F2	COUP transcription factor 2	15.6255	15.8458	15.7037	15.4209	15.6405	15.3783	15.0607	15.5777	15.2752	15.2337	-0.342181	-0.558701	-0.125662	15.2288	-3.37623	-3.27626	0.00428875	0.0132889
>sp|P46109|CRKL_HUMAN Crk-like protein OS=Homo sapiens OX=9606 GN=CRKL PE=1 SV=1	P46109	CRKL	Crk-like protein	True	Homo sapiens	0.143858	2.08893e-23	51.6352	False	P46109	CRKL	Crk-like protein	17.3037	17.233	17.2304	17.1339	17.1068	16.7867	16.9009	16.7568	16.9668	16.8883	-0.341658	-0.547161	-0.136154	16.9291	-3.55177	-2.92068	0.00300424	0.00988034
>sp|Q92769|HDAC2_HUMAN Histone deacetylase 2 OS=Homo sapiens OX=9606 GN=HDAC2 PE=1 SV=2	Q92769	HDAC2	Histone deacetylase 2	True	Homo sapiens	0.188575	1.80346e-25	52.9305	False	Q92769	HDAC2	Histone deacetylase 2	17.6141	17.5716	17.5017	17.7641	17.5953	17.2616	17.2668	17.3352	17.2932	17.1861	-0.340792	-0.453849	-0.227736	17.4751	-6.43861	2.69937	1.25255e-05	0.000107667
>sp|Q9NUQ6|SPS2L_HUMAN SPATS2-like protein OS=Homo sapiens OX=9606 GN=SPATS2L PE=1 SV=2	Q9NUQ6	SPATS2L	SPATS2-like protein	True	Homo sapiens	0.288198	1.72363e-28	54.8282	False	Q9NUQ6	SPATS2L	SPATS2-like protein	16.3427	16.3822	16.319	16.2379	16.2576	15.9365	16.0909	15.9521	15.9331	15.9269	-0.340003	-0.47833	-0.201676	15.8424	-5.25017	0.486988	0.000105957	0.000619152
>sp|P47712|PA24A_HUMAN Cytosolic phospholipase A2 OS=Homo sapiens OX=9606 GN=PLA2G4A PE=1 SV=2	P47712	PLA2G4A	Cytosolic phospholipase A2	True	Homo sapiens	0.233322	8.0923e-27	53.7718	False	P47712	PLA2G4A	Cytosolic phospholipase A2	15.3424	15.3706	15.2476	15.4717	15.427	14.9916	15.016	14.9876	15.0166	15.1491	-0.339715	-0.472266	-0.207163	15.2488	-5.47428	0.917907	6.98057e-05	0.000436097
>sp|Q12912|IRAG2_HUMAN Inositol 1,4,5-triphosphate receptor associated 2 OS=Homo sapiens OX=9606 GN=IRAG2 PE=1 SV=3	Q12912	IRAG2	Inositol 1,4,5-triphosphate receptor associated 2	True	Homo sapiens	0.391874	5.79759e-19	48.7562	False	Q12912	IRAG2	Inositol 1,4,5-triphosphate receptor associated 2	14.7433	14.8806	14.9363	15.0544	14.9718	14.3826	14.6324	14.7175	14.6988	14.4595	-0.33909	-0.64588	-0.0323004	14.7843	-2.36128	-5.24933	0.0325607	0.0719219
>sp|O94919|ENDD1_HUMAN Endonuclease domain-containing 1 protein OS=Homo sapiens OX=9606 GN=ENDOD1 PE=1 SV=2	O94919	ENDOD1	Endonuclease domain-containing 1 protein	True	Homo sapiens	0.160943	2.9232e-29	55.3199	False	O94919	ENDOD1	Endonuclease domain-containing 1 protein	18.6017	18.5992	18.7609	18.8684	18.7482	18.3808	18.3069	18.378	18.3735	18.445	-0.338849	-0.476234	-0.201463	18.5067	-5.26821	0.521884	0.000102433	0.000602208
>sp|Q14258|TRI25_HUMAN E3 ubiquitin/ISG15 ligase TRIM25 OS=Homo sapiens OX=9606 GN=TRIM25 PE=1 SV=2	Q14258	TRIM25	E3 ubiquitin/ISG15 ligase TRIM25	True	Homo sapiens	0.157357	1.68312e-28	54.8348	False	Q14258	TRIM25	E3 ubiquitin/ISG15 ligase TRIM25	18.1001	18.028	18.1093	17.9278	17.8404	17.6745	17.5895	17.7281	17.5928	17.7287	-0.338367	-0.479597	-0.197137	17.6492	-5.11751	0.229161	0.000136065	0.000756863
>sp|O60502|OGA_HUMAN Protein O-GlcNAcase OS=Homo sapiens OX=9606 GN=OGA PE=1 SV=2	O60502	OGA	Protein O-GlcNAcase	True	Homo sapiens	0.222353	3.08766e-26	53.4084	False	O60502	OGA	Protein O-GlcNAcase	15.1914	15.2078	15.0762	15.0195	15.0341	14.6315	14.849	14.9474	14.7228	14.6875	-0.33816	-0.500795	-0.175526	14.8997	-4.44128	-1.11274	0.000503204	0.00228496
>sp|Q16881|TRXR1_HUMAN Thioredoxin reductase 1, cytoplasmic OS=Homo sapiens OX=9606 GN=TXNRD1 PE=1 SV=3	Q16881	TXNRD1	Thioredoxin reductase 1, cytoplasmic	True	Homo sapiens	0.616928	3.08384e-22	50.8889	False	Q16881	TXNRD1	Thioredoxin reductase 1, cytoplasmic	16.4244	16.3191	16.3997	16.3312	16.3069	16.0348	16.0986	16.0312	15.9169	16.0098	-0.33803	-0.434576	-0.241484	16.6362	-7.47858	4.48108	2.26468e-06	2.59944e-05
>sp|Q7Z4S6|KI21A_HUMAN Kinesin-like protein KIF21A OS=Homo sapiens OX=9606 GN=KIF21A PE=1 SV=2	Q7Z4S6	KIF21A	Kinesin-like protein KIF21A	True	Homo sapiens	0.219461	7.01319e-19	48.7018	False	Q7Z4S6	KIF21A	Kinesin-like protein KIF21A	15.8835	16.0092	15.963	15.7283	15.9437	15.7414	15.5318	15.5828	15.6183	15.3637	-0.337942	-0.516276	-0.159608	15.7347	-4.0477	-1.90959	0.00110098	0.00437442
>sp|Q9UI10|EI2BD_HUMAN Translation initiation factor eIF2B subunit delta OS=Homo sapiens OX=9606 GN=EIF2B4 PE=1 SV=2	Q9UI10	EIF2B4	Translation initiation factor eIF2B subunit delta	True	Homo sapiens	0.184921	4.10431e-24	52.0814	False	Q9UI10	EIF2B4	Translation initiation factor eIF2B subunit delta	15.9391	15.6691	15.825	15.7656	15.6507	15.3814	15.5497	15.2456	15.4411	15.5449	-0.337355	-0.509057	-0.165653	15.6256	-4.19671	-1.60695	0.000817222	0.00342334
>sp|P62805|H4_HUMAN Histone H4 OS=Homo sapiens OX=9606 GN=H4C1 PE=1 SV=2	P62805	H4C1	Histone H4	True	Homo sapiens	0.136597	2.38688e-25	52.8546	False	P62805	H4C1	Histone H4	26.2784	26.1672	26.0743	26.2308	26.0771	25.7895	25.9009	25.8523	25.8206	25.7818	-0.336497	-0.444616	-0.228378	25.9318	-6.64779	3.06944	8.77591e-06	7.95746e-05
>sp|Q9BXS6|NUSAP_HUMAN Nucleolar and spindle-associated protein 1 OS=Homo sapiens OX=9606 GN=NUSAP1 PE=1 SV=1	Q9BXS6	NUSAP1	Nucleolar and spindle-associated protein 1	True	Homo sapiens	0.263712	7.60924e-16	46.6731	False	Q9BXS6	NUSAP1	Nucleolar and spindle-associated protein 1	14.7857	14.7782	15.0179	14.7246	15.0843	14.5834	14.6554	14.4051	14.4922	14.5737	-0.336188	-0.508763	-0.163612	14.6816	-4.16103	-1.67933	0.000877522	0.00362864
>sp|P62330|ARF6_HUMAN ADP-ribosylation factor 6 OS=Homo sapiens OX=9606 GN=ARF6 PE=1 SV=2	P62330	ARF6	ADP-ribosylation factor 6	True	Homo sapiens	0.194613	3.2477e-26	53.3947	False	P62330	ARF6	ADP-ribosylation factor 6	18.4386	18.3897	18.3753	18.4248	18.5428	18.1399	18.0471	18.1982	18.0403	18.0663	-0.335867	-0.445659	-0.226075	18.0465	-6.53423	2.86927	1.06376e-05	9.33815e-05
>sp|O95479|G6PE_HUMAN GDH/6PGL endoplasmic bifunctional protein OS=Homo sapiens OX=9606 GN=H6PD PE=1 SV=2	O95479	H6PD	GDH/6PGL endoplasmic bifunctional protein	True	Homo sapiens	0.274371	4.28712e-30	55.8484	False	O95479	H6PD	GDH/6PGL endoplasmic bifunctional protein	16.6054	16.6055	16.542	16.5791	16.5811	16.3125	16.0724	16.2368	16.3796	16.2329	-0.335789	-0.449185	-0.222394	16.1311	-6.32512	2.4961	1.52304e-05	0.000126414
>sp|Q16890|TPD53_HUMAN Tumor protein D53 OS=Homo sapiens OX=9606 GN=TPD52L1 PE=1 SV=1	Q16890	TPD52L1	Tumor protein D53	True	Homo sapiens	0.351139	1.52101e-18	48.4805	False	Q16890	TPD52L1	Tumor protein D53	15.352	15.4314	15.3503	15.4944	15.4906	15.0935	15.2433	15.0261	14.9698	15.1078	-0.335636	-0.474118	-0.197154	15.4188	-5.17695	0.344927	0.000121607	0.000691059
>sp|O95391|SLU7_HUMAN Pre-mRNA-splicing factor SLU7 OS=Homo sapiens OX=9606 GN=SLU7 PE=1 SV=2	O95391	SLU7	Pre-mRNA-splicing factor SLU7	True	Homo sapiens	0.270006	2.45018e-19	49.0018	False	O95391	SLU7	Pre-mRNA-splicing factor SLU7	15.1459	14.9764	15.3037	15.1215	15.334	14.8669	14.9435	14.7834	14.8112	14.8	-0.335327	-0.472367	-0.198286	15.0931	-5.22658	0.441275	0.000110758	0.000642022
>sp|Q68CZ2|TENS3_HUMAN Tensin-3 OS=Homo sapiens OX=9606 GN=TNS3 PE=1 SV=2	Q68CZ2	TNS3	Tensin-3	True	Homo sapiens	0.250818	1.87766e-25	52.9196	False	Q68CZ2	TNS3	Tensin-3	14.706	14.7216	14.7073	14.6508	14.7588	14.3202	14.4985	14.3874	14.2726	14.3907	-0.33502	-0.46149	-0.20855	14.5141	-5.65823	1.26704	4.98082e-05	0.000331959
>sp|P11441|UBL4A_HUMAN Ubiquitin-like protein 4A OS=Homo sapiens OX=9606 GN=UBL4A PE=1 SV=1	P11441	UBL4A	Ubiquitin-like protein 4A	True	Homo sapiens	0.373266	6.77576e-16	46.7076	False	P11441	UBL4A	Ubiquitin-like protein 4A	15.6375	15.8029	15.5206	15.7307	15.9114	15.2984	15.0741	15.5253	15.0706	15.9604	-0.33486	-0.632119	-0.0376008	15.7418	-2.40658	-5.16645	0.0298255	0.0669801
>sp|Q7Z5J4|RAI1_HUMAN Retinoic acid-induced protein 1 OS=Homo sapiens OX=9606 GN=RAI1 PE=1 SV=2	Q7Z5J4	RAI1	Retinoic acid-induced protein 1	True	Homo sapiens	0.268527	5.38919e-31	56.4091	False	Q7Z5J4	RAI1	Retinoic acid-induced protein 1	15.9195	16.0938	15.9959	16.0698	16.0765	15.6614	15.6855	15.7795	15.6463	15.7114	-0.334297	-0.473812	-0.194783	15.9607	-5.11814	0.230381	0.000135904	0.000756863
>sp|Q5VIR6|VPS53_HUMAN Vacuolar protein sorting-associated protein 53 homolog OS=Homo sapiens OX=9606 GN=VPS53 PE=1 SV=2	Q5VIR6	VPS53	Vacuolar protein sorting-associated protein 53 homolog	True	Homo sapiens	0.268	6.72621e-15	46.0169	False	Q5VIR6	VPS53	Vacuolar protein sorting-associated protein 53 homolog	15.6628	15.5686	15.7013	15.4407	15.3207	14.7985	15.4328	15.4478	15.6642	14.6801	-0.334147	-0.703625	0.03533	15.3771	-1.93207	-5.99481	0.0729732	0.135958
>sp|Q96L93|KI16B_HUMAN Kinesin-like protein KIF16B OS=Homo sapiens OX=9606 GN=KIF16B PE=1 SV=2	Q96L93	KIF16B	Kinesin-like protein KIF16B	True	Homo sapiens	0.333055	3.58752e-18	48.2347	False	Q96L93	KIF16B	Kinesin-like protein KIF16B	14.6107	14.6986	14.4031	14.7474	14.8229	14.6459	14.1807	14.1087	14.3944	14.2824	-0.334121	-0.532639	-0.135603	14.5472	-3.59565	-2.83157	0.00274867	0.00919669
>sp|Q13554|KCC2B_HUMAN Calcium/calmodulin-dependent protein kinase type II subunit beta OS=Homo sapiens OX=9606 GN=CAMK2B PE=1 SV=3	Q13554	CAMK2B	Calcium/calmodulin-dependent protein kinase type II subunit beta	True	Homo sapiens	0.295533	1.37584e-14	45.7982	False	Q13554	CAMK2B	Calcium/calmodulin-dependent protein kinase type II subunit beta	15.3828	15.0941	14.8538	15.1247	15.1253	14.5651	14.5604	14.7881	14.8712	15.127	-0.333816	-0.580771	-0.086861	14.8458	-2.88777	-4.25037	0.011511	0.0303239
>sp|Q9NWS0|PIHD1_HUMAN PIH1 domain-containing protein 1 OS=Homo sapiens OX=9606 GN=PIH1D1 PE=1 SV=1	Q9NWS0	PIH1D1	PIH1 domain-containing protein 1	True	Homo sapiens	0.316391	2.55897e-17	47.6686	False	Q9NWS0	PIH1D1	PIH1 domain-containing protein 1	14.5817	14.6245	14.6859	14.5539	14.3061	14.1664	14.3444	14.0634	14.2271	14.2839	-0.333362	-0.483719	-0.183004	14.4303	-4.73575	-0.523255	0.00028289	0.00140715
>sp|Q86YH6|DLP1_HUMAN All trans-polyprenyl-diphosphate synthase PDSS2 OS=Homo sapiens OX=9606 GN=PDSS2 PE=1 SV=2	Q86YH6	PDSS2	All trans-polyprenyl-diphosphate synthase PDSS2	True	Homo sapiens	0.318301	2.35862e-06	38.4594	False	Q86YH6	PDSS2	All trans-polyprenyl-diphosphate synthase PDSS2	14.9589	NA	14.7214	14.9658	NA	NA	NA	14.5039	14.7086	14.4337	-0.3333	-0.637188	-0.0294125	14.7706	-2.45713	-4.9358	0.034734	0.0755967
>sp|O60462|NRP2_HUMAN Neuropilin-2 OS=Homo sapiens OX=9606 GN=NRP2 PE=1 SV=3	O60462	NRP2	Neuropilin-2	True	Homo sapiens	0.249307	6.42126e-18	48.0675	False	O60462	NRP2	Neuropilin-2	14.9672	14.9731	14.9205	14.9586	14.9526	14.5402	14.7099	14.4225	14.7263	14.7076	-0.333104	-0.453776	-0.212432	14.8369	-5.89617	1.71226	3.2408e-05	0.000231743
>sp|Q9NZJ6|COQ3_HUMAN Ubiquinone biosynthesis O-methyltransferase, mitochondrial OS=Homo sapiens OX=9606 GN=COQ3 PE=1 SV=3	Q9NZJ6	COQ3	Ubiquinone biosynthesis O-methyltransferase, mitochondrial	True	Homo sapiens	0.2056	3.19693e-16	46.9304	False	Q9NZJ6	COQ3	Ubiquinone biosynthesis O-methyltransferase, mitochondrial	15.4003	15.5842	15.6794	15.5629	15.3564	15.1753	15.3549	15.1088	15.1093	15.1696	-0.333064	-0.470373	-0.195756	15.383	-5.18119	0.353159	0.00012064	0.000688267
>sp|Q9Y315|DEOC_HUMAN Deoxyribose-phosphate aldolase OS=Homo sapiens OX=9606 GN=DERA PE=1 SV=2	Q9Y315	DERA	Deoxyribose-phosphate aldolase	True	Homo sapiens	0.204308	6.67616e-30	55.7272	False	Q9Y315	DERA	Deoxyribose-phosphate aldolase	16.751	16.5814	16.7632	16.627	16.5867	16.2394	16.253	16.397	16.2991	16.4567	-0.332797	-0.456785	-0.20881	16.5668	-5.73325	1.40819	4.34601e-05	0.000296832
>sp|Q9UQR1|ZN148_HUMAN Zinc finger protein 148 OS=Homo sapiens OX=9606 GN=ZNF148 PE=1 SV=2	Q9UQR1	ZNF148	Zinc finger protein 148	True	Homo sapiens	0.262739	5.49712e-10	42.247	False	Q9UQR1	ZNF148	Zinc finger protein 148	14.8329	14.9239	14.8938	14.8903	14.8742	14.5723	14.7186	NA	14.4476	14.4641	-0.332403	-0.481204	-0.183601	14.7701	-4.80296	-0.485644	0.00030178	0.00148452
>sp|Q13112|CAF1B_HUMAN Chromatin assembly factor 1 subunit B OS=Homo sapiens OX=9606 GN=CHAF1B PE=1 SV=1	Q13112	CHAF1B	Chromatin assembly factor 1 subunit B	True	Homo sapiens	0.235941	2.01893e-22	51.007	False	Q13112	CHAF1B	Chromatin assembly factor 1 subunit B	16.6463	16.6479	16.6104	16.5253	16.6516	16.3249	16.512	16.458	16.2531	15.8717	-0.332344	-0.665172	0.000483676	16.2397	-2.13325	-5.6551	0.0502926	0.101197
>sp|Q13496|MTM1_HUMAN Myotubularin OS=Homo sapiens OX=9606 GN=MTM1 PE=1 SV=2	Q13496	MTM1	Myotubularin	True	Homo sapiens	0.262019	4.61798e-09	41.4087	False	Q13496	MTM1	Myotubularin	14.9867	14.7669	14.9546	14.861	14.8693	14.5352	14.7054	14.5331	14.5617	14.4416	-0.332304	-0.49553	-0.169077	14.6177	-4.34854	-1.29973	0.000604398	0.00267312
>sp|Q9UJU6|DBNL_HUMAN Drebrin-like protein OS=Homo sapiens OX=9606 GN=DBNL PE=1 SV=1	Q9UJU6	DBNL	Drebrin-like protein	True	Homo sapiens	0.146127	1.35294e-25	53.0083	False	Q9UJU6	DBNL	Drebrin-like protein	17.7756	17.8372	18.0158	17.872	17.85	17.6288	17.7102	17.4141	17.412	17.5279	-0.331534	-0.51547	-0.147598	17.6811	-3.85066	-2.31285	0.00164162	0.00607989
>sp|Q9H9B4|SFXN1_HUMAN Sideroflexin-1 OS=Homo sapiens OX=9606 GN=SFXN1 PE=1 SV=4	Q9H9B4	SFXN1	Sideroflexin-1	True	Homo sapiens	0.25661	8.63928e-25	52.5058	False	Q9H9B4	SFXN1	Sideroflexin-1	18.78	18.7391	18.6782	18.8706	18.727	18.4326	18.3921	18.3639	18.3962	18.5545	-0.331113	-0.424761	-0.237465	18.7257	-7.55226	4.60183	2.01719e-06	2.38152e-05
>sp|P60660|MYL6_HUMAN Myosin light polypeptide 6 OS=Homo sapiens OX=9606 GN=MYL6 PE=1 SV=2	P60660	MYL6	Myosin light polypeptide 6	True	Homo sapiens	0.137422	1.15016e-34	58.8515	False	P60660	MYL6	Myosin light polypeptide 6	20.6275	20.4736	20.4594	20.3761	20.3298	20.0035	20.1004	20.1626	20.1406	20.2042	-0.331028	-0.461228	-0.200829	20.2829	-5.4307	0.834575	7.56679e-05	0.000466672
>sp|P52739|ZN131_HUMAN Zinc finger protein 131 OS=Homo sapiens OX=9606 GN=ZNF131 PE=1 SV=2	P52739	ZNF131	Zinc finger protein 131	True	Homo sapiens	0.3709	1.12032e-22	51.1708	False	P52739	ZNF131	Zinc finger protein 131	14.4625	14.8145	14.8184	14.2976	14.7793	14.7242	13.87	14.1514	14.3829	14.3891	-0.330946	-0.640807	-0.0210842	14.459	-2.28172	-5.39315	0.0379457	0.0810951
>sp|Q5T200|ZC3HD_HUMAN Zinc finger CCCH domain-containing protein 13 OS=Homo sapiens OX=9606 GN=ZC3H13 PE=1 SV=1	Q5T200	ZC3H13	Zinc finger CCCH domain-containing protein 13	True	Homo sapiens	0.271383	2.03971e-21	50.3593	False	Q5T200	ZC3H13	Zinc finger CCCH domain-containing protein 13	15.4738	15.9611	15.6822	15.6173	15.5145	15.44	15.2293	15.3111	15.3501	15.2659	-0.330481	-0.512052	-0.14891	15.5607	-3.88823	-2.23576	0.00152061	0.00571588
>sp|Q01664|TFAP4_HUMAN Transcription factor AP-4 OS=Homo sapiens OX=9606 GN=TFAP4 PE=1 SV=2	Q01664	TFAP4	Transcription factor AP-4	True	Homo sapiens	0.307437	3.45793e-28	54.6357	False	Q01664	TFAP4	Transcription factor AP-4	14.8553	15.0817	15.0115	14.9826	15.0234	14.5561	14.7328	14.6634	14.805	14.5464	-0.330135	-0.4561	-0.20417	14.9244	-5.59809	1.15335	5.55922e-05	0.00036135
>sp|Q13332|PTPRS_HUMAN Receptor-type tyrosine-protein phosphatase S OS=Homo sapiens OX=9606 GN=PTPRS PE=1 SV=3	Q13332	PTPRS	Receptor-type tyrosine-protein phosphatase S	True	Homo sapiens	0.367211	1.66838e-25	52.9516	False	Q13332	PTPRS	Receptor-type tyrosine-protein phosphatase S	14.5899	14.7376	14.8263	14.9559	14.8288	14.3989	14.4625	14.4907	14.4851	14.4518	-0.329892	-0.506344	-0.15344	14.667	-3.99341	-2.01994	0.0012276	0.00480493
>sp|Q9BRG1|VPS25_HUMAN Vacuolar protein-sorting-associated protein 25 OS=Homo sapiens OX=9606 GN=VPS25 PE=1 SV=1	Q9BRG1	VPS25	Vacuolar protein-sorting-associated protein 25	True	Homo sapiens	0.427161	1.96025e-16	47.0746	False	Q9BRG1	VPS25	Vacuolar protein-sorting-associated protein 25	15.3525	15.2583	14.4543	14.3525	15.0098	14.7476	14.3945	14.6629	14.4454	14.5363	-0.328166	-0.699895	0.0435636	14.6632	-1.88599	-6.06988	0.07933	0.14484
>sp|Q96D53|COQ8B_HUMAN Atypical kinase COQ8B, mitochondrial OS=Homo sapiens OX=9606 GN=COQ8B PE=1 SV=2	Q96D53	COQ8B	Atypical kinase COQ8B, mitochondrial	True	Homo sapiens	0.243194	3.3566e-12	44.0526	False	Q96D53	COQ8B	Atypical kinase COQ8B, mitochondrial	15.4082	15.5421	15.1168	15.2108	15.1843	15.1339	15.2154	15.0584	14.3665	15.0483	-0.327943	-0.606844	-0.0490426	15.0701	-2.51201	-4.97102	0.0242807	0.0566845
>sp|Q92522|H1X_HUMAN Histone H1.10 OS=Homo sapiens OX=9606 GN=H1-10 PE=1 SV=1	Q92522	H1-10	Histone H1.10	True	Homo sapiens	0.154274	3.06081e-20	49.5934	False	Q92522	H1-10	Histone H1.10	19.3453	19.4897	19.4132	19.3413	19.431	19.1731	19.307	19.0596	18.9726	18.869	-0.327851	-0.474984	-0.180718	19.0535	-4.75954	-0.475948	0.00027014	0.00135304
>sp|Q9BVW5|TIPIN_HUMAN TIMELESS-interacting protein OS=Homo sapiens OX=9606 GN=TIPIN PE=1 SV=2	Q9BVW5	TIPIN	TIMELESS-interacting protein	True	Homo sapiens	0.452143	9.11336e-07	38.976	False	Q9BVW5	TIPIN	TIMELESS-interacting protein	14.3296	14.1012	14.2965	14.0217	14.3569	NA	NA	NA	13.8935	NA	-0.327721	-0.672874	0.0174324	14.2048	-2.27196	-5.03914	0.0594627	0.115086
>sp|P28838|AMPL_HUMAN Cytosol aminopeptidase OS=Homo sapiens OX=9606 GN=LAP3 PE=1 SV=3	P28838	LAP3	Cytosol aminopeptidase	True	Homo sapiens	0.18108	3.61555e-28	54.6234	False	P28838	LAP3	Cytosol aminopeptidase	17.3705	17.2761	17.3282	17.4879	17.3686	17.0473	17.1286	17.0001	17.0005	17.0198	-0.327005	-0.437443	-0.216568	17.0092	-6.32465	2.49525	1.52429e-05	0.000126414
>sp|Q6VVX0|CP2R1_HUMAN Vitamin D 25-hydroxylase OS=Homo sapiens OX=9606 GN=CYP2R1 PE=1 SV=1	Q6VVX0	CYP2R1	Vitamin D 25-hydroxylase	True	Homo sapiens	0.352168	8.26077e-15	45.9542	False	Q6VVX0	CYP2R1	Vitamin D 25-hydroxylase	16.1837	15.8228	16.5523	15.8316	16.5655	16.1501	15.7451	15.6631	15.8115	15.9512	-0.326982	-0.697797	0.0438333	16.1449	-1.88382	-6.07339	0.0796414	0.145065
>sp|Q9UJX3|APC7_HUMAN Anaphase-promoting complex subunit 7 OS=Homo sapiens OX=9606 GN=ANAPC7 PE=1 SV=5	Q9UJX3	ANAPC7	Anaphase-promoting complex subunit 7	True	Homo sapiens	0.170497	2.37565e-25	52.8559	False	Q9UJX3	ANAPC7	Anaphase-promoting complex subunit 7	16.1558	16.0669	16.0903	16.1786	16.0997	15.6865	15.7272	15.9652	15.6841	15.8944	-0.326778	-0.467512	-0.186044	15.9321	-4.95967	-0.0801321	0.000183757	0.000991265
>sp|Q9BXW6|OSBL1_HUMAN Oxysterol-binding protein-related protein 1 OS=Homo sapiens OX=9606 GN=OSBPL1A PE=1 SV=2	Q9BXW6	OSBPL1A	Oxysterol-binding protein-related protein 1	True	Homo sapiens	0.215571	1.24177e-23	51.7782	False	Q9BXW6	OSBPL1A	Oxysterol-binding protein-related protein 1	15.0793	15.3134	15.2007	15.2496	15.0578	14.8906	14.86	14.8343	14.6774	15.0054	-0.326622	-0.474978	-0.178265	14.9645	-4.70259	-0.589265	0.000301699	0.00148452
>sp|O75116|ROCK2_HUMAN Rho-associated protein kinase 2 OS=Homo sapiens OX=9606 GN=ROCK2 PE=1 SV=4	O75116	ROCK2	Rho-associated protein kinase 2	True	Homo sapiens	0.180975	1.05638e-22	51.1871	False	O75116	ROCK2	Rho-associated protein kinase 2	16.0146	15.9006	15.7894	15.787	15.935	15.636	15.5849	15.4575	15.6613	15.4603	-0.32533	-0.440841	-0.209819	15.738	-6.01589	1.93349	2.61828e-05	0.000194439
>sp|P12268|IMDH2_HUMAN Inosine-5'-monophosphate dehydrogenase 2 OS=Homo sapiens OX=9606 GN=IMPDH2 PE=1 SV=2	P12268	IMPDH2	Inosine-5'-monophosphate dehydrogenase 2	True	Homo sapiens	0.270575	9.33295e-29	54.9981	False	P12268	IMPDH2	Inosine-5'-monophosphate dehydrogenase 2	18.0653	18.0273	17.9345	17.9826	17.9643	17.6299	17.6871	17.6232	17.7462	17.661	-0.325321	-0.485292	-0.16535	17.9715	-4.34379	-1.30933	0.000610112	0.00268812
>sp|A6NHL2|TBAL3_HUMAN Tubulin alpha chain-like 3 OS=Homo sapiens OX=9606 GN=TUBAL3 PE=1 SV=2	A6NHL2	TUBAL3	Tubulin alpha chain-like 3	True	Homo sapiens	0.322253	8.17568e-20	49.3143	False	A6NHL2	TUBAL3	Tubulin alpha chain-like 3	16.9933	17.2635	17.4649	16.7109	16.9315	16.5271	16.5912	17.3579	16.6206	16.6449	-0.324456	-0.809192	0.160281	16.6381	-1.42995	-6.74679	0.17376	0.268411
>sp|P04406|G3P_HUMAN Glyceraldehyde-3-phosphate dehydrogenase OS=Homo sapiens OX=9606 GN=GAPDH PE=1 SV=3	P04406	GAPDH	Glyceraldehyde-3-phosphate dehydrogenase	True	Homo sapiens	0.122934	4.73697e-24	52.0422	False	P04406	GAPDH	Glyceraldehyde-3-phosphate dehydrogenase	22.543	22.3177	22.2608	22.3412	22.2739	21.9462	22.0715	22.1321	22.0095	21.9553	-0.324442	-0.452842	-0.196041	22.1302	-5.39721	0.77038	8.0519e-05	0.000491353
>sp|Q9Y2G8|DJC16_HUMAN DnaJ homolog subfamily C member 16 OS=Homo sapiens OX=9606 GN=DNAJC16 PE=1 SV=3	Q9Y2G8	DNAJC16	DnaJ homolog subfamily C member 16	True	Homo sapiens	0.265155	1.1734e-25	53.0469	False	Q9Y2G8	DNAJC16	DnaJ homolog subfamily C member 16	15.2363	15.3221	15.3422	15.1556	15.3747	15.0381	15.2571	14.7654	14.9615	14.7871	-0.324362	-0.50265	-0.146073	15.1925	-3.88604	-2.23858	0.00152381	0.00572418
>sp|Q6IAA8|LTOR1_HUMAN Ragulator complex protein LAMTOR1 OS=Homo sapiens OX=9606 GN=LAMTOR1 PE=1 SV=2	Q6IAA8	LAMTOR1	Ragulator complex protein LAMTOR1	True	Homo sapiens	0.235269	2.42671e-26	53.4737	False	Q6IAA8	LAMTOR1	Ragulator complex protein LAMTOR1	17.4134	17.417	17.5852	17.5475	17.5756	17.2415	17.2458	17.0599	17.1878	17.1823	-0.324263	-0.432787	-0.21574	17.4397	-6.38221	2.59857	1.38007e-05	0.00011672
>sp|Q9BXJ8|TACAN_HUMAN Ion channel TACAN OS=Homo sapiens OX=9606 GN=TMEM120A PE=1 SV=1	Q9BXJ8	TMEM120A	Ion channel TACAN	True	Homo sapiens	0.381711	1.74574e-13	45.0078	False	Q9BXJ8	TMEM120A	Ion channel TACAN	14.9826	14.8451	14.7707	15.1057	15.348	14.382	14.6827	14.2471	15.2967	14.8253	-0.323684	-0.712702	0.0653331	14.878	-1.78933	-6.22693	0.0958215	0.168796
>sp|P63104|1433Z_HUMAN 14-3-3 protein zeta/delta OS=Homo sapiens OX=9606 GN=YWHAZ PE=1 SV=1	P63104	YWHAZ	14-3-3 protein zeta/delta	True	Homo sapiens	0.142155	2.07113e-21	50.355	False	P63104	YWHAZ	14-3-3 protein zeta/delta	20.8515	20.8189	20.682	20.8033	20.8596	20.4114	20.5368	20.4027	20.5243	20.5255	-0.322938	-0.481584	-0.164293	20.5154	-4.34802	-1.30078	0.000605018	0.00267382
>sp|Q6ZNB6|NFXL1_HUMAN NF-X1-type zinc finger protein NFXL1 OS=Homo sapiens OX=9606 GN=NFXL1 PE=1 SV=2	Q6ZNB6	NFXL1	NF-X1-type zinc finger protein NFXL1	True	Homo sapiens	0.430054	7.16287e-18	48.0361	False	Q6ZNB6	NFXL1	NF-X1-type zinc finger protein NFXL1	15.1408	15.9467	15.1964	15.1203	14.5997	14.4945	14.8828	15.0223	14.9389	15.0513	-0.322797	-0.769766	0.124172	15.1398	-1.54285	-6.59138	0.144238	0.232558
>sp|Q15046|SYK_HUMAN Lysine--tRNA ligase OS=Homo sapiens OX=9606 GN=KARS1 PE=1 SV=3	Q15046	KARS1	Lysine--tRNA ligase	True	Homo sapiens	0.143147	3.3678e-25	52.7613	False	Q15046	KARS1	Lysine--tRNA ligase	19.7391	19.6904	19.5685	19.6617	19.6556	19.2244	19.2053	19.3682	19.421	19.4828	-0.322744	-0.446286	-0.199201	19.4704	-5.58008	1.11922	5.74566e-05	0.000371382
>sp|P33981|TTK_HUMAN Dual specificity protein kinase TTK OS=Homo sapiens OX=9606 GN=TTK PE=1 SV=2	P33981	TTK	Dual specificity protein kinase TTK	True	Homo sapiens	0.470125	7.33587e-09	41.2181	False	P33981	TTK	Dual specificity protein kinase TTK	14.4502	14.6174	14.4701	14.1988	14.3147	14.1481	14.0279	14.0861	14.3345	13.8425	-0.322413	-0.515004	-0.129822	14.1638	-3.57643	-2.87061	0.0028578	0.0094959
>sp|Q9UNY4|TTF2_HUMAN Transcription termination factor 2 OS=Homo sapiens OX=9606 GN=TTF2 PE=1 SV=2	Q9UNY4	TTF2	Transcription termination factor 2	True	Homo sapiens	0.402625	6.01276e-12	43.8579	False	Q9UNY4	TTF2	Transcription termination factor 2	14.288	14.7712	14.3459	14.6423	14.344	14.1778	14.0875	14.3196	14.0363	14.1582	-0.322392	-0.541531	-0.103252	14.3366	-3.14294	-3.74518	0.00688105	0.0199034
>sp|P27361|MK03_HUMAN Mitogen-activated protein kinase 3 OS=Homo sapiens OX=9606 GN=MAPK3 PE=1 SV=4	P27361	MAPK3	Mitogen-activated protein kinase 3	True	Homo sapiens	0.350313	2.54397e-16	46.9978	False	P27361	MAPK3	Mitogen-activated protein kinase 3	14.9744	15.09	14.5699	14.6968	14.4814	14.4484	14.6016	14.4766	14.563	14.1121	-0.322171	-0.600177	-0.0441657	14.5491	-2.47574	-5.03863	0.0260668	0.0599349
>sp|Q9H2G4|TSYL2_HUMAN Testis-specific Y-encoded-like protein 2 OS=Homo sapiens OX=9606 GN=TSPYL2 PE=1 SV=1	Q9H2G4	TSPYL2	Testis-specific Y-encoded-like protein 2	True	Homo sapiens	0.512813	6.84727e-11	43.0153	False	Q9H2G4	TSPYL2	Testis-specific Y-encoded-like protein 2	14.6552	14.4239	14.4463	14.5321	14.5175	14.3294	14.1614	14.1287	14.0116	14.3342	-0.321895	-0.530293	-0.113497	14.5394	-3.29985	-3.43036	0.00500735	0.0152541
>sp|Q9UKX7|NUP50_HUMAN Nuclear pore complex protein Nup50 OS=Homo sapiens OX=9606 GN=NUP50 PE=1 SV=2	Q9UKX7	NUP50	Nuclear pore complex protein Nup50	True	Homo sapiens	0.187711	1.39913e-31	56.7696	False	Q9UKX7	NUP50	Nuclear pore complex protein Nup50	15.5343	15.5412	15.7545	15.5456	15.5501	15.1534	15.3089	15.495	15.0874	15.2739	-0.321395	-0.515281	-0.127509	15.3476	-3.54133	-2.94188	0.00306852	0.0100517
>sp|Q8IVM0|CCD50_HUMAN Coiled-coil domain-containing protein 50 OS=Homo sapiens OX=9606 GN=CCDC50 PE=1 SV=1	Q8IVM0	CCDC50	Coiled-coil domain-containing protein 50	True	Homo sapiens	0.344701	4.47792e-22	50.7847	False	Q8IVM0	CCDC50	Coiled-coil domain-containing protein 50	15.2976	15.3609	15.6729	15.3384	15.4623	15.2402	15.5454	15.2574	14.4473	15.0359	-0.321166	-0.671729	0.0293962	15.0425	-1.95721	-5.95341	0.0697027	0.131132
>sp|O75879|GATB_HUMAN Glutamyl-tRNA(Gln) amidotransferase subunit B, mitochondrial OS=Homo sapiens OX=9606 GN=GATB PE=1 SV=1	O75879	GATB	Glutamyl-tRNA(Gln) amidotransferase subunit B, mitochondrial	True	Homo sapiens	0.200613	1.07756e-28	54.9583	False	O75879	GATB	Glutamyl-tRNA(Gln) amidotransferase subunit B, mitochondrial	15.4693	15.4461	15.5043	15.4878	15.4878	15.1236	15.2229	15.1737	15.3009	14.9714	-0.32054	-0.444817	-0.196263	15.3414	-5.50924	0.984572	6.54461e-05	0.000415594
>sp|P04818|TYSY_HUMAN Thymidylate synthase OS=Homo sapiens OX=9606 GN=TYMS PE=1 SV=3	P04818	TYMS	Thymidylate synthase	True	Homo sapiens	0.237788	1.21988e-28	54.9239	False	P04818	TYMS	Thymidylate synthase	15.3117	15.3466	15.2378	15.2623	15.2337	14.8406	14.9211	15.0648	14.9317	15.0326	-0.32023	-0.430754	-0.209706	14.9751	-6.18876	2.24958	1.93094e-05	0.00015323
>sp|P12955|PEPD_HUMAN Xaa-Pro dipeptidase OS=Homo sapiens OX=9606 GN=PEPD PE=1 SV=3	P12955	PEPD	Xaa-Pro dipeptidase	True	Homo sapiens	0.226182	2.23072e-25	52.8729	False	P12955	PEPD	Xaa-Pro dipeptidase	15.6187	15.7446	15.7013	15.3591	15.1283	15.0323	15.3064	15.176	15.3062	15.1318	-0.319851	-0.574654	-0.0650479	15.3613	-2.68173	-4.64968	0.0173705	0.0428338
>sp|Q9Y2K1|ZBTB1_HUMAN Zinc finger and BTB domain-containing protein 1 OS=Homo sapiens OX=9606 GN=ZBTB1 PE=1 SV=3	Q9Y2K1	ZBTB1	Zinc finger and BTB domain-containing protein 1	True	Homo sapiens	0.275994	3.54636e-18	48.238	False	Q9Y2K1	ZBTB1	Zinc finger and BTB domain-containing protein 1	15.1606	15.0215	15.0144	15.3468	15.3471	14.9408	14.6296	15.0918	15.058	14.5724	-0.319592	-0.624483	-0.0147009	15.0152	-2.23936	-5.46877	0.0411435	0.086488
>sp|Q9HC21|TPC_HUMAN Mitochondrial thiamine pyrophosphate carrier OS=Homo sapiens OX=9606 GN=SLC25A19 PE=1 SV=1	Q9HC21	SLC25A19	Mitochondrial thiamine pyrophosphate carrier	True	Homo sapiens	0.443131	1.40242e-10	42.7562	False	Q9HC21	SLC25A19	Mitochondrial thiamine pyrophosphate carrier	14.6484	14.3186	14.549	14.7944	14.1658	13.9233	14.4344	13.9694	14.2659	14.2877	-0.319117	-0.62657	-0.0116649	14.3733	-2.21741	-5.50769	0.0428985	0.0890072
>sp|P35080|PROF2_HUMAN Profilin-2 OS=Homo sapiens OX=9606 GN=PFN2 PE=1 SV=3	P35080	PFN2	Profilin-2	True	Homo sapiens	0.138416	3.71291e-21	50.1905	False	P35080	PFN2	Profilin-2	18.0443	17.8832	17.8412	17.9539	17.7844	17.5567	17.5846	17.601	17.533	17.6367	-0.319001	-0.460135	-0.177867	17.6583	-4.8279	-0.34031	0.000236699	0.00121565
>sp|Q6P1N9|TATD1_HUMAN Deoxyribonuclease TATDN1 OS=Homo sapiens OX=9606 GN=TATDN1 PE=1 SV=2	Q6P1N9	TATDN1	Deoxyribonuclease TATDN1	True	Homo sapiens	0.182799	3.4907e-15	46.2159	False	Q6P1N9	TATDN1	Deoxyribonuclease TATDN1	15.6782	15.7672	15.5692	15.6563	15.7602	15.3473	15.3783	15.2918	15.4395	15.3841	-0.318052	-0.448422	-0.187683	15.5163	-5.211	0.411068	0.000114051	0.000654547
>sp|Q76FK4|NOL8_HUMAN Nucleolar protein 8 OS=Homo sapiens OX=9606 GN=NOL8 PE=1 SV=1	Q76FK4	NOL8	Nucleolar protein 8	True	Homo sapiens	0.481186	7.061e-24	51.933	False	Q76FK4	NOL8	Nucleolar protein 8	14.1372	14.5027	14.5497	14.5735	14.3104	14.2409	14.1217	14.0752	13.9979	14.0487	-0.317809	-0.51971	-0.115909	14.3696	-3.3628	-3.30339	0.00440719	0.0136267
>sp|Q96JM3|CHAP1_HUMAN Chromosome alignment-maintaining phosphoprotein 1 OS=Homo sapiens OX=9606 GN=CHAMP1 PE=1 SV=2	Q96JM3	CHAMP1	Chromosome alignment-maintaining phosphoprotein 1	True	Homo sapiens	0.160151	5.64472e-29	55.1375	False	Q96JM3	CHAMP1	Chromosome alignment-maintaining phosphoprotein 1	15.9828	16.1898	16.2556	16.1699	16.2286	15.9917	15.9	15.804	15.7896	15.7527	-0.317768	-0.449708	-0.185829	15.9273	-5.14439	0.28156	0.000129319	0.00072844
>sp|Q13425|SNTB2_HUMAN Beta-2-syntrophin OS=Homo sapiens OX=9606 GN=SNTB2 PE=1 SV=1	Q13425	SNTB2	Beta-2-syntrophin	True	Homo sapiens	0.157743	6.85067e-23	51.3072	False	Q13425	SNTB2	Beta-2-syntrophin	17.4017	17.6188	17.4672	17.489	17.4081	17.2284	17.0716	17.3659	16.9938	17.1415	-0.316706	-0.45608	-0.177332	17.3002	-4.8537	-0.289235	0.000225216	0.00116653
>sp|P35249|RFC4_HUMAN Replication factor C subunit 4 OS=Homo sapiens OX=9606 GN=RFC4 PE=1 SV=2	P35249	RFC4	Replication factor C subunit 4	True	Homo sapiens	0.137576	1.14946e-24	52.4282	False	P35249	RFC4	Replication factor C subunit 4	18.6055	18.3978	18.9095	18.5202	18.661	18.2669	18.4082	18.2188	18.2996	18.319	-0.316296	-0.478238	-0.154354	18.4276	-4.1719	-1.65728	0.000858692	0.00357567
>sp|P36405|ARL3_HUMAN ADP-ribosylation factor-like protein 3 OS=Homo sapiens OX=9606 GN=ARL3 PE=1 SV=2	P36405	ARL3	ADP-ribosylation factor-like protein 3	True	Homo sapiens	0.334591	3.90323e-18	48.2105	False	P36405	ARL3	ADP-ribosylation factor-like protein 3	15.5986	15.5767	15.7362	15.3808	15.5003	15.6345	15.2412	15.0784	15.001	15.2586	-0.31572	-0.559402	-0.0720376	15.1594	-2.7679	-4.48378	0.0146325	0.037078
>sp|O60828|PQBP1_HUMAN Polyglutamine-binding protein 1 OS=Homo sapiens OX=9606 GN=PQBP1 PE=1 SV=1	O60828	PQBP1	Polyglutamine-binding protein 1	True	Homo sapiens	0.403292	3.02234e-34	58.527	False	O60828	PQBP1	Polyglutamine-binding protein 1	16.641	16.4348	16.8429	16.7945	17.0158	16.4428	16.6984	16.4557	16.1979	16.3629	-0.314308	-0.537086	-0.0915305	16.8386	-3.01409	-4.0015	0.00892704	0.0246966
>sp|O75153|CLU_HUMAN Clustered mitochondria protein homolog OS=Homo sapiens OX=9606 GN=CLUH PE=1 SV=2	O75153	CLUH	Clustered mitochondria protein homolog	True	Homo sapiens	0.174047	8.91176e-33	57.517	False	O75153	CLUH	Clustered mitochondria protein homolog	17.0072	16.81	16.9843	16.8269	16.9635	16.653	16.5838	16.6959	16.5431	16.5466	-0.313896	-0.535346	-0.0924462	16.5873	-3.02819	-3.97358	0.00867679	0.0241555
>sp|Q9Y2X0|MED16_HUMAN Mediator of RNA polymerase II transcription subunit 16 OS=Homo sapiens OX=9606 GN=MED16 PE=1 SV=2	Q9Y2X0	MED16	Mediator of RNA polymerase II transcription subunit 16	True	Homo sapiens	0.199606	9.08265e-13	44.4808	False	Q9Y2X0	MED16	Mediator of RNA polymerase II transcription subunit 16	16.5963	16.2032	16.1153	16.4194	16.0771	15.8553	16.1959	16.0798	16.1519	15.5596	-0.313762	-0.586841	-0.0406824	16.1177	-2.45462	-5.07784	0.0271643	0.0619137
>sp|O00505|IMA4_HUMAN Importin subunit alpha-4 OS=Homo sapiens OX=9606 GN=KPNA3 PE=1 SV=2	O00505	KPNA3	Importin subunit alpha-4	True	Homo sapiens	0.303178	3.57905e-16	46.897	False	O00505	KPNA3	Importin subunit alpha-4	15.3209	15.0164	14.9919	14.9823	15.2819	15.0551	14.4307	15.1145	14.3662	15.0584	-0.313692	-0.639944	0.0125596	14.9609	-2.05411	-5.79096	0.0583048	0.113338
>sp|Q9BZV1|UBXN6_HUMAN UBX domain-containing protein 6 OS=Homo sapiens OX=9606 GN=UBXN6 PE=1 SV=1	Q9BZV1	UBXN6	UBX domain-containing protein 6	True	Homo sapiens	0.361074	9.88272e-09	41.0937	False	Q9BZV1	UBXN6	UBX domain-containing protein 6	14.7622	14.8397	14.2135	14.8238	14.7669	14.3246	14.6404	14.5804	14.4009	13.8916	-0.3136	-0.638299	0.0111	14.5161	-2.06332	-5.77529	0.0573154	0.111866
>sp|P35251|RFC1_HUMAN Replication factor C subunit 1 OS=Homo sapiens OX=9606 GN=RFC1 PE=1 SV=4	P35251	RFC1	Replication factor C subunit 1	True	Homo sapiens	0.126866	1.46547e-24	52.3621	False	P35251	RFC1	Replication factor C subunit 1	16.4044	16.2482	16.3451	16.2705	16.2991	15.9247	16.1368	16.005	15.9189	16.0148	-0.313418	-0.45038	-0.176455	16.1108	-4.88787	-0.221694	0.000210886	0.00110605
>sp|Q9Y2U9|KLDC2_HUMAN Kelch domain-containing protein 2 OS=Homo sapiens OX=9606 GN=KLHDC2 PE=1 SV=1	Q9Y2U9	KLHDC2	Kelch domain-containing protein 2	True	Homo sapiens	0.581486	0.00428777	31.1046	False	Q9Y2U9	KLHDC2	Kelch domain-containing protein 2	14.3141	14.0509	14.4548	14.4021	NA	13.8596	NA	NA	NA	14.1247	-0.313297	-0.604659	-0.0219341	14.5004	-2.37719	-4.98517	0.0374468	0.0803821
>sp|Q9H254|SPTN4_HUMAN Spectrin beta chain, non-erythrocytic 4 OS=Homo sapiens OX=9606 GN=SPTBN4 PE=1 SV=2	Q9H254	SPTBN4	Spectrin beta chain, non-erythrocytic 4	True	Homo sapiens	0.222873	0.00409711	31.2641	False	Q9H254	SPTBN4	Spectrin beta chain, non-erythrocytic 4	18.2306	18.5883	18.2531	18.4588	17.6251	NA	NA	NA	NA	17.9179	-0.313275	-1.0466	0.420053	18.1933	-0.973008	-6.72122	0.357075	0.475087
>sp|Q9NNW7|TRXR2_HUMAN Thioredoxin reductase 2, mitochondrial OS=Homo sapiens OX=9606 GN=TXNRD2 PE=1 SV=3	Q9NNW7	TXNRD2	Thioredoxin reductase 2, mitochondrial	True	Homo sapiens	0.162819	5.55654e-27	53.8742	False	Q9NNW7	TXNRD2	Thioredoxin reductase 2, mitochondrial	16.7371	16.7137	16.439	16.5792	16.5328	16.2662	16.2713	16.2914	16.4384	16.1686	-0.313193	-0.498155	-0.128231	16.327	-3.61744	-2.78728	0.00262997	0.00886079
>sp|Q16204|CCDC6_HUMAN Coiled-coil domain-containing protein 6 OS=Homo sapiens OX=9606 GN=CCDC6 PE=1 SV=2	Q16204	CCDC6	Coiled-coil domain-containing protein 6	True	Homo sapiens	0.134849	1.7773e-29	55.4575	False	Q16204	CCDC6	Coiled-coil domain-containing protein 6	17.0236	17.0023	16.8947	17.0604	17.0363	16.638	16.8504	16.545	16.6951	16.7236	-0.313027	-0.44868	-0.177374	16.7664	-4.92892	-0.140692	0.000194904	0.00103823
>sp|Q9NR31|SAR1A_HUMAN Small COPII coat GTPase SAR1A OS=Homo sapiens OX=9606 GN=SAR1A PE=1 SV=1	Q9NR31	SAR1A	Small COPII coat GTPase SAR1A	True	Homo sapiens	0.160269	7.15709e-16	46.6913	False	Q9NR31	SAR1A	Small COPII coat GTPase SAR1A	17.2057	16.9578	17.0143	16.9153	16.9311	16.6571	16.758	16.7672	16.6084	16.6693	-0.312834	-0.454387	-0.171281	16.8508	-4.72055	-0.553498	0.000291356	0.0014406
>sp|Q04637|IF4G1_HUMAN Eukaryotic translation initiation factor 4 gamma 1 OS=Homo sapiens OX=9606 GN=EIF4G1 PE=1 SV=4	Q04637	EIF4G1	Eukaryotic translation initiation factor 4 gamma 1	True	Homo sapiens	0.121587	1.65057e-28	54.8402	False	Q04637	EIF4G1	Eukaryotic translation initiation factor 4 gamma 1	19.0482	18.9377	18.9999	18.9835	19.0116	18.6558	18.6654	18.7269	18.7158	18.6565	-0.312109	-0.447198	-0.17702	18.7657	-4.93499	-0.128737	0.000192651	0.00103002
>sp|Q96IY1|NSL1_HUMAN Kinetochore-associated protein NSL1 homolog OS=Homo sapiens OX=9606 GN=NSL1 PE=1 SV=3	Q96IY1	NSL1	Kinetochore-associated protein NSL1 homolog	True	Homo sapiens	0.410052	3.97447e-08	40.4918	False	Q96IY1	NSL1	Kinetochore-associated protein NSL1 homolog	14.6136	14.3949	14.5526	14.5984	14.5554	14.1596	14.2979	14.2247	14.4021	14.0703	-0.312091	-0.516121	-0.108061	14.4756	-3.26783	-3.4948	0.00534315	0.0161001
>sp|O60292|SI1L3_HUMAN Signal-induced proliferation-associated 1-like protein 3 OS=Homo sapiens OX=9606 GN=SIPA1L3 PE=1 SV=3	O60292	SIPA1L3	Signal-induced proliferation-associated 1-like protein 3	True	Homo sapiens	0.346996	1.24529e-30	56.184	False	O60292	SIPA1L3	Signal-induced proliferation-associated 1-like protein 3	15.008	15.0713	15.1238	15.1521	15.0952	14.7558	14.8403	14.8421	14.6959	14.7564	-0.311994	-0.444402	-0.179586	15.0586	-5.03305	0.0639909	0.000159738	0.000873424
>sp|O14757|CHK1_HUMAN Serine/threonine-protein kinase Chk1 OS=Homo sapiens OX=9606 GN=CHEK1 PE=1 SV=2	O14757	CHEK1	Serine/threonine-protein kinase Chk1	True	Homo sapiens	0.35267	9.38857e-09	41.1152	False	O14757	CHEK1	Serine/threonine-protein kinase Chk1	14.5062	14.6878	14.3242	14.8791	14.4116	14.1832	14.293	14.2753	14.3164	14.1814	-0.311933	-0.500828	-0.123039	14.3952	-3.52789	-2.96916	0.00315327	0.0102886
>sp|Q2VPB7|AP5B1_HUMAN AP-5 complex subunit beta-1 OS=Homo sapiens OX=9606 GN=AP5B1 PE=1 SV=4	Q2VPB7	AP5B1	AP-5 complex subunit beta-1	True	Homo sapiens	0.266997	1.41423e-20	49.8124	False	Q2VPB7	AP5B1	AP-5 complex subunit beta-1	14.5745	14.5071	14.479	14.5274	14.5237	14.2526	14.2047	14.1636	14.2459	14.1904	-0.310894	-0.391359	-0.230428	14.346	-8.2528	5.71497	6.94575e-07	9.80029e-06
>sp|Q15631|TSN_HUMAN Translin OS=Homo sapiens OX=9606 GN=TSN PE=1 SV=1	Q15631	TSN	Translin	True	Homo sapiens	0.149468	1.65434e-29	55.4773	False	Q15631	TSN	Translin	18.2364	18.1502	18.1272	18.0387	18.0672	17.7957	17.7427	17.883	17.795	17.8489	-0.310882	-0.414842	-0.206922	17.9726	-6.38746	2.60797	1.36763e-05	0.000116179
>sp|Q9UEY8|ADDG_HUMAN Gamma-adducin OS=Homo sapiens OX=9606 GN=ADD3 PE=1 SV=1	Q9UEY8	ADD3	Gamma-adducin	True	Homo sapiens	0.233379	1.18066e-28	54.933	False	Q9UEY8	ADD3	Gamma-adducin	17.9107	17.9348	17.9606	18.008	18.01	17.7543	17.4627	17.6438	17.6717	17.7417	-0.309975	-0.435978	-0.183972	17.5298	-5.25466	0.495678	0.000105068	0.000615201
>sp|Q8N511|TM199_HUMAN Transmembrane protein 199 OS=Homo sapiens OX=9606 GN=TMEM199 PE=1 SV=1	Q8N511	TMEM199	Transmembrane protein 199	True	Homo sapiens	0.32585	1.39293e-17	47.8445	False	Q8N511	TMEM199	Transmembrane protein 199	16.1337	16.4477	15.3478	15.7348	16.0134	14.8228	15.8171	15.7854	15.8386	15.8714	-0.308403	-0.781709	0.164904	15.87	-1.39203	-6.79701	0.184735	0.280718
>sp|P05549|AP2A_HUMAN Transcription factor AP-2-alpha OS=Homo sapiens OX=9606 GN=TFAP2A PE=1 SV=1;>sp|Q6VUC0|AP2E_HUMAN Transcription factor AP-2-epsilon OS=Homo sapiens OX=9606 GN=TFAP2E PE=2 SV=1;>sp|Q92481|AP2B_HUMAN Transcription factor AP-2-beta OS=Homo sapiens OX=9606 GN=TFAP2B PE=1 SV=2	P05549;Q6VUC0;Q92481	TFAP2A;TFAP2E;TFAP2B	Transcription factor AP-2-alpha;Transcription factor AP-2-epsilon;Transcription factor AP-2-beta	True	Homo sapiens	0.311179	1.88021e-05	37.2022	False	P05549	TFAP2A	Transcription factor AP-2-alpha	16.2274	15.2315	16.0719	15.9121	NA	15.4676	15.7674	15.4231	NA	NA	-0.308008	-0.879575	0.263559	15.6126	-1.17846	-6.86856	0.262193	0.374146
>sp|P02538|K2C6A_HUMAN Keratin, type II cytoskeletal 6A OS=Homo sapiens OX=9606 GN=KRT6A PE=1 SV=3	P02538	KRT6A	Keratin, type II cytoskeletal 6A	True	Homo sapiens	0.30711	1.75583e-24	52.3129	False	P02538	KRT6A	Keratin, type II cytoskeletal 6A	23.4065	23.5479	23.1233	22.3845	23.698	22.8801	22.9359	22.8419	22.7544	23.2087	-0.307833	-0.871568	0.255902	22.8437	-1.16657	-7.07341	0.262066	0.374057
>sp|Q8N6S5|AR6P6_HUMAN ADP-ribosylation factor-like protein 6-interacting protein 6 OS=Homo sapiens OX=9606 GN=ARL6IP6 PE=1 SV=1	Q8N6S5	ARL6IP6	ADP-ribosylation factor-like protein 6-interacting protein 6	True	Homo sapiens	0.212034	2.46652e-10	42.5483	False	Q8N6S5	ARL6IP6	ADP-ribosylation factor-like protein 6-interacting protein 6	16.3572	16.4741	16.5728	16.5253	16.4493	16.0301	16.3229	15.9874	16.2329	16.2683	-0.30743	-0.627143	0.0122828	16.1388	-2.05428	-5.79068	0.0582866	0.113338
>sp|O14524|NEMP1_HUMAN Nuclear envelope integral membrane protein 1 OS=Homo sapiens OX=9606 GN=NEMP1 PE=1 SV=2	O14524	NEMP1	Nuclear envelope integral membrane protein 1	True	Homo sapiens	0.160689	1.78724e-09	41.7899	False	O14524	NEMP1	Nuclear envelope integral membrane protein 1	16.1129	16.1084	16.0647	15.927	16.0644	15.8291	15.7698	15.551	15.7869	15.8046	-0.307189	-0.466566	-0.147811	15.8345	-4.11696	-1.76879	0.000958311	0.00388768
>sp|Q5T4S7|UBR4_HUMAN E3 ubiquitin-protein ligase UBR4 OS=Homo sapiens OX=9606 GN=UBR4 PE=1 SV=1	Q5T4S7	UBR4	E3 ubiquitin-protein ligase UBR4	True	Homo sapiens	0.247313	5.7337e-32	57.0086	False	Q5T4S7	UBR4	E3 ubiquitin-protein ligase UBR4	16.3998	16.35	16.2221	16.2618	16.2669	15.7998	15.78	16.1782	16.115	16.092	-0.307125	-0.492797	-0.121453	16.2399	-3.5338	-2.95717	0.00311572	0.0101833
>sp|P17535|JUND_HUMAN Transcription factor JunD OS=Homo sapiens OX=9606 GN=JUND PE=1 SV=3	P17535	JUND	Transcription factor JunD	True	Homo sapiens	0.282209	6.40502e-15	46.0318	False	P17535	JUND	Transcription factor JunD	15.4058	15.5053	15.7529	15.7737	15.7214	15.5917	15.4584	15.0651	15.2598	15.2487	-0.307067	-0.506715	-0.107418	15.588	-3.28579	-3.45867	0.00515216	0.0156212
>sp|Q12904|AIMP1_HUMAN Aminoacyl tRNA synthase complex-interacting multifunctional protein 1 OS=Homo sapiens OX=9606 GN=AIMP1 PE=1 SV=2	Q12904	AIMP1	Aminoacyl tRNA synthase complex-interacting multifunctional protein 1	True	Homo sapiens	0.154034	8.8517e-27	53.7475	False	Q12904	AIMP1	Aminoacyl tRNA synthase complex-interacting multifunctional protein 1	18.5283	18.4948	18.4919	18.5594	18.6043	18.1055	18.0921	18.3395	18.31	18.2979	-0.306717	-0.427055	-0.186378	18.3737	-5.44416	0.860341	7.38043e-05	0.000456152
>sp|Q14192|FHL2_HUMAN Four and a half LIM domains protein 2 OS=Homo sapiens OX=9606 GN=FHL2 PE=1 SV=3	Q14192	FHL2	Four and a half LIM domains protein 2	True	Homo sapiens	0.332156	1.84784e-19	49.0822	False	Q14192	FHL2	Four and a half LIM domains protein 2	16.1273	16.0743	16.0274	15.797	15.8572	15.4136	15.7174	15.9564	15.7028	15.5597	-0.306675	-0.663892	0.0505422	15.5326	-1.83408	-6.1531	0.0870821	0.156191
>sp|Q15365|PCBP1_HUMAN Poly(rC)-binding protein 1 OS=Homo sapiens OX=9606 GN=PCBP1 PE=1 SV=2	Q15365	PCBP1	Poly(rC)-binding protein 1	True	Homo sapiens	0.159177	6.84723e-26	53.1927	False	Q15365	PCBP1	Poly(rC)-binding protein 1	18.0513	17.962	17.8203	17.9005	17.7466	17.4612	17.5174	17.7632	17.5164	17.6903	-0.306456	-0.470397	-0.142516	17.5743	-3.99284	-2.02111	0.00122902	0.00480722
>sp|P42771|CDN2A_HUMAN Cyclin-dependent kinase inhibitor 2A OS=Homo sapiens OX=9606 GN=CDKN2A PE=1 SV=2	P42771	CDKN2A	Cyclin-dependent kinase inhibitor 2A	True	Homo sapiens	0.129055	3.60169e-24	52.1171	False	P42771	CDKN2A	Cyclin-dependent kinase inhibitor 2A	17.631	17.5046	17.6552	17.4613	17.573	17.2049	17.3673	17.1639	17.2671	17.2897	-0.306399	-0.45314	-0.159658	17.3925	-4.45999	-1.0751	0.000484997	0.00221795
>sp|Q9NZJ7|MTCH1_HUMAN Mitochondrial carrier homolog 1 OS=Homo sapiens OX=9606 GN=MTCH1 PE=1 SV=1	Q9NZJ7	MTCH1	Mitochondrial carrier homolog 1	True	Homo sapiens	0.157875	2.16604e-15	46.3599	False	Q9NZJ7	MTCH1	Mitochondrial carrier homolog 1	17.8306	17.6662	17.6448	17.6261	17.5437	17.2277	17.2674	17.4936	17.4022	17.3892	-0.30628	-0.452415	-0.160146	17.368	-4.47677	-1.04133	0.00046923	0.00216294
>sp|O43688|PLPP2_HUMAN Phospholipid phosphatase 2 OS=Homo sapiens OX=9606 GN=PLPP2 PE=1 SV=1	O43688	PLPP2	Phospholipid phosphatase 2	True	Homo sapiens	0.329807	2.69404e-27	54.0717	False	O43688	PLPP2	Phospholipid phosphatase 2	15.4744	15.7652	15.0973	15.3596	15.0946	14.9573	15.1395	15.2278	15.1085	14.8271	-0.306176	-0.632418	0.0200656	15.2695	-2.00495	-5.87392	0.0638548	0.122156
>sp|Q9NT62|ATG3_HUMAN Ubiquitin-like-conjugating enzyme ATG3 OS=Homo sapiens OX=9606 GN=ATG3 PE=1 SV=1	Q9NT62	ATG3	Ubiquitin-like-conjugating enzyme ATG3	True	Homo sapiens	0.171002	1.13268e-18	48.5648	False	Q9NT62	ATG3	Ubiquitin-like-conjugating enzyme ATG3	15.8609	15.8126	16.0105	15.8175	15.6131	15.4224	15.5818	15.2974	15.6134	15.6745	-0.305035	-0.522062	-0.0880077	15.6055	-3.00267	-4.02411	0.009135	0.0250811
>sp|P47813|IF1AX_HUMAN Eukaryotic translation initiation factor 1A, X-chromosomal OS=Homo sapiens OX=9606 GN=EIF1AX PE=1 SV=2	P47813	EIF1AX	Eukaryotic translation initiation factor 1A, X-chromosomal	True	Homo sapiens	0.196139	2.39321e-25	52.8539	False	P47813	EIF1AX	Eukaryotic translation initiation factor 1A, X-chromosomal	16.7705	16.7558	16.5441	16.488	16.6022	16.2118	16.0753	16.7006	16.2746	16.3739	-0.304907	-0.553998	-0.0558156	16.4014	-2.61506	-4.77683	0.0198231	0.0478226
>sp|Q14574|DSC3_HUMAN Desmocollin-3 OS=Homo sapiens OX=9606 GN=DSC3 PE=1 SV=3	Q14574	DSC3	Desmocollin-3	True	Homo sapiens	0.207321	1.04044e-30	56.2325	False	Q14574	DSC3	Desmocollin-3	17.6023	17.64	17.4879	17.5671	17.5076	17.2081	17.1727	17.245	17.3189	17.3361	-0.304794	-0.427736	-0.181852	17.1692	-5.29546	0.574545	9.73362e-05	0.000578121
>sp|P62888|RL30_HUMAN Large ribosomal subunit protein eL30 OS=Homo sapiens OX=9606 GN=RPL30 PE=1 SV=2	P62888	RPL30	Large ribosomal subunit protein eL30	True	Homo sapiens	0.24731	2.52609e-21	50.299	False	P62888	RPL30	Large ribosomal subunit protein eL30	18.0274	18.2828	18.0893	17.6227	17.7003	17.299	17.483	18.1345	17.6554	17.6297	-0.304186	-0.775382	0.167009	17.6673	-1.37915	-6.81383	0.18859	0.285669
>sp|Q9BV23|ABHD6_HUMAN Monoacylglycerol lipase ABHD6 OS=Homo sapiens OX=9606 GN=ABHD6 PE=1 SV=1	Q9BV23	ABHD6	Monoacylglycerol lipase ABHD6	True	Homo sapiens	0.270126	4.98861e-20	49.4547	False	Q9BV23	ABHD6	Monoacylglycerol lipase ABHD6	14.5244	14.4848	14.6524	14.5838	14.4789	14.2647	14.3077	14.2605	14.147	14.2237	-0.30414	-0.407038	-0.201242	14.3478	-6.31343	2.47507	1.55418e-05	0.000128258
>sp|Q5JTZ9|SYAM_HUMAN Alanine--tRNA ligase, mitochondrial OS=Homo sapiens OX=9606 GN=AARS2 PE=1 SV=1	Q5JTZ9	AARS2	Alanine--tRNA ligase, mitochondrial	True	Homo sapiens	0.177439	1.37054e-22	51.1148	False	Q5JTZ9	AARS2	Alanine--tRNA ligase, mitochondrial	16.7665	16.8125	16.7966	16.8502	16.7713	16.4965	16.5107	16.5008	16.4377	16.5313	-0.304004	-0.393398	-0.21461	16.6718	-7.2639	4.12515	3.1857e-06	3.38774e-05
>sp|Q9NW15|ANO10_HUMAN Anoctamin-10 OS=Homo sapiens OX=9606 GN=ANO10 PE=1 SV=2	Q9NW15	ANO10	Anoctamin-10	True	Homo sapiens	0.380642	0.00133954	33.4767	False	Q9NW15	ANO10	Anoctamin-10	14.471	15.0053	14.6748	NA	14.5316	14.5873	14.6475	14.1787	NA	14.0562	-0.303248	-0.630024	0.0235281	14.492	-2.0294	-5.74654	0.0659713	0.125458
>sp|P60510|PP4C_HUMAN Serine/threonine-protein phosphatase 4 catalytic subunit OS=Homo sapiens OX=9606 GN=PPP4C PE=1 SV=1	P60510	PPP4C	Serine/threonine-protein phosphatase 4 catalytic subunit	True	Homo sapiens	0.193242	4.36381e-26	53.3147	False	P60510	PPP4C	Serine/threonine-protein phosphatase 4 catalytic subunit	17.9379	18.3043	17.9104	18.1222	17.6773	17.7341	17.499	17.559	17.8993	17.7466	-0.302799	-0.556146	-0.0494526	17.7192	-2.55336	-4.89345	0.0223873	0.0528398
>sp|P48739|PIPNB_HUMAN Phosphatidylinositol transfer protein beta isoform OS=Homo sapiens OX=9606 GN=PITPNB PE=1 SV=2	P48739	PITPNB	Phosphatidylinositol transfer protein beta isoform	True	Homo sapiens	0.166174	5.09443e-24	52.0223	False	P48739	PITPNB	Phosphatidylinositol transfer protein beta isoform	16.5995	16.5025	16.6883	16.6011	16.5544	16.2478	16.357	16.2355	16.2712	16.3216	-0.302538	-0.452888	-0.152188	16.4543	-4.29807	-1.40171	0.000667995	0.00289099
>sp|Q5SVZ6|ZMYM1_HUMAN Zinc finger MYM-type protein 1 OS=Homo sapiens OX=9606 GN=ZMYM1 PE=1 SV=1	Q5SVZ6	ZMYM1	Zinc finger MYM-type protein 1	True	Homo sapiens	0.376325	2.36474e-17	47.6915	False	Q5SVZ6	ZMYM1	Zinc finger MYM-type protein 1	14.5197	14.8249	NA	14.6366	14.9378	NA	NA	14.7009	13.9384	14.6433	-0.302151	-0.718405	0.114103	14.5785	-1.58739	-6.34407	0.139256	0.226546
>sp|Q15398|DLGP5_HUMAN Disks large-associated protein 5 OS=Homo sapiens OX=9606 GN=DLGAP5 PE=1 SV=2	Q15398	DLGAP5	Disks large-associated protein 5	True	Homo sapiens	0.228855	2.61283e-06	38.4019	False	Q15398	DLGAP5	Disks large-associated protein 5	14.8838	14.7802	14.834	14.8044	14.8898	14.6552	14.5571	14.4344	14.5615	14.4757	-0.301676	-0.405707	-0.197644	14.6281	-6.23487	2.06483	2.45101e-05	0.000183905
>sp|Q13247|SRSF6_HUMAN Serine/arginine-rich splicing factor 6 OS=Homo sapiens OX=9606 GN=SRSF6 PE=1 SV=2	Q13247	SRSF6	Serine/arginine-rich splicing factor 6	True	Homo sapiens	0.205968	7.86746e-13	44.5272	False	Q13247	SRSF6	Serine/arginine-rich splicing factor 6	20.78	20.4411	20.4797	20.5258	20.1862	20.2309	20.2754	20.2726	20.2311	19.8954	-0.301475	-0.591951	-0.0109996	20.1075	-2.21725	-5.50797	0.0429112	0.0890072
>sp|O94903|PLPHP_HUMAN Pyridoxal phosphate homeostasis protein OS=Homo sapiens OX=9606 GN=PLPBP PE=1 SV=1	O94903	PLPBP	Pyridoxal phosphate homeostasis protein	True	Homo sapiens	0.248631	2.14455e-23	51.628	False	O94903	PLPBP	Pyridoxal phosphate homeostasis protein	15.2064	14.8623	14.9986	15.2058	15.0247	14.8227	14.8654	14.5367	14.7752	14.7905	-0.301463	-0.529067	-0.0738597	14.8453	-2.82962	-4.36396	0.0129342	0.0333592
>sp|P49841|GSK3B_HUMAN Glycogen synthase kinase-3 beta OS=Homo sapiens OX=9606 GN=GSK3B PE=1 SV=2	P49841	GSK3B	Glycogen synthase kinase-3 beta	True	Homo sapiens	0.224748	3.9673e-15	46.1772	False	P49841	GSK3B	Glycogen synthase kinase-3 beta	15.4331	15.6654	15.7006	15.6885	15.2689	15.3264	15.3001	15.2115	15.2797	15.1328	-0.301209	-0.471988	-0.13043	15.4475	-3.76731	-2.48033	0.00193634	0.00693796
>sp|Q9BY43|CHM4A_HUMAN Charged multivesicular body protein 4a OS=Homo sapiens OX=9606 GN=CHMP4A PE=1 SV=3	Q9BY43	CHMP4A	Charged multivesicular body protein 4a	True	Homo sapiens	0.298225	4.54848e-20	49.4809	False	Q9BY43	CHMP4A	Charged multivesicular body protein 4a	15.3215	15.0652	15.1739	15.185	15.0892	15.2112	15.1623	14.5093	14.3978	15.0496	-0.300907	-0.668852	0.067038	14.9124	-1.74712	-6.28924	0.101589	0.177123
>sp|Q99501|GA2L1_HUMAN GAS2-like protein 1 OS=Homo sapiens OX=9606 GN=GAS2L1 PE=1 SV=2	Q99501	GAS2L1	GAS2-like protein 1	True	Homo sapiens	0.391822	1.05312e-09	41.9971	False	Q99501	GAS2L1	GAS2-like protein 1	14.4547	14.8384	15.2663	15.1099	15.0347	14.6486	14.7173	14.5658	14.6177	14.6527	-0.300371	-0.534983	-0.0657598	14.9526	-2.73515	-4.54703	0.0156198	0.0392701
>sp|Q5T280|CI114_HUMAN Putative methyltransferase C9orf114 OS=Homo sapiens OX=9606 GN=SPOUT1 PE=1 SV=3	Q5T280	SPOUT1	Putative methyltransferase C9orf114	True	Homo sapiens	0.165389	1.52682e-32	57.3679	False	Q5T280	SPOUT1	Putative methyltransferase C9orf114	18.1024	18.1086	17.8597	18.0846	17.9044	17.68	17.6808	17.7015	17.7997	17.6969	-0.30018	-0.416785	-0.183575	17.882	-5.49874	0.964578	6.67241e-05	0.000420937
>sp|Q96J01|THOC3_HUMAN THO complex subunit 3 OS=Homo sapiens OX=9606 GN=THOC3 PE=1 SV=1	Q96J01	THOC3	THO complex subunit 3	True	Homo sapiens	0.209103	7.46457e-28	54.4236	False	Q96J01	THOC3	THO complex subunit 3	16.2022	16.4816	16.2786	15.9239	16.0022	15.9159	15.9098	15.8482	15.8533	15.861	-0.300093	-0.597574	-0.00261194	15.909	-2.15511	-5.61709	0.0482657	0.0979366
>sp|Q9H6V9|LDAH_HUMAN Lipid droplet-associated hydrolase OS=Homo sapiens OX=9606 GN=LDAH PE=1 SV=1	Q9H6V9	LDAH	Lipid droplet-associated hydrolase	True	Homo sapiens	0.235225	4.15413e-26	53.328	False	Q9H6V9	LDAH	Lipid droplet-associated hydrolase	15.8869	15.9007	15.9336	16.1463	16.1019	15.6811	15.8618	15.2337	15.8489	15.8439	-0.30003	-0.525107	-0.0749531	15.6899	-2.84778	-4.32855	0.0124722	0.0324423
>sp|Q99570|PI3R4_HUMAN Phosphoinositide 3-kinase regulatory subunit 4 OS=Homo sapiens OX=9606 GN=PIK3R4 PE=1 SV=3	Q99570	PIK3R4	Phosphoinositide 3-kinase regulatory subunit 4	True	Homo sapiens	0.165081	7.17216e-27	53.8047	False	Q99570	PIK3R4	Phosphoinositide 3-kinase regulatory subunit 4	16.0028	15.9435	15.8845	15.7615	15.965	15.5887	15.514	15.6854	15.6405	15.6316	-0.299443	-0.410212	-0.188675	15.7428	-5.77425	1.48504	4.03524e-05	0.000276914
>sp|Q96DH6|MSI2H_HUMAN RNA-binding protein Musashi homolog 2 OS=Homo sapiens OX=9606 GN=MSI2 PE=1 SV=1	Q96DH6	MSI2	RNA-binding protein Musashi homolog 2	True	Homo sapiens	0.139991	6.93956e-26	53.1891	False	Q96DH6	MSI2	RNA-binding protein Musashi homolog 2	16.8328	16.6564	16.9019	16.8801	16.7885	16.5732	16.4274	16.612	16.5284	16.4244	-0.298851	-0.436448	-0.161255	16.5539	-4.63924	-0.715678	0.00034131	0.00163857
>sp|Q5K4L6|S27A3_HUMAN Long-chain fatty acid transport protein 3 OS=Homo sapiens OX=9606 GN=SLC27A3 PE=1 SV=4	Q5K4L6	SLC27A3	Long-chain fatty acid transport protein 3	True	Homo sapiens	0.220147	1.32529e-29	55.5385	False	Q5K4L6	SLC27A3	Long-chain fatty acid transport protein 3	15.5301	15.7031	15.6645	15.6554	15.6099	15.2687	15.3521	15.2873	15.3381	15.4228	-0.298796	-0.393796	-0.203795	15.3291	-6.7181	3.19252	7.79722e-06	7.2171e-05
>sp|Q4G176|ACSF3_HUMAN Malonate--CoA ligase ACSF3, mitochondrial OS=Homo sapiens OX=9606 GN=ACSF3 PE=1 SV=3	Q4G176	ACSF3	Malonate--CoA ligase ACSF3, mitochondrial	True	Homo sapiens	0.470866	3.00419e-08	40.6158	False	Q4G176	ACSF3	Malonate--CoA ligase ACSF3, mitochondrial	NA	NA	14.5607	14.5245	14.3319	NA	NA	14.1738	NA	NA	-0.298607	-0.994444	0.397231	14.5198	-1.02683	-6.60773	0.340574	0.458623
>sp|Q8NEY8|PPHLN_HUMAN Periphilin-1 OS=Homo sapiens OX=9606 GN=PPHLN1 PE=1 SV=2	Q8NEY8	PPHLN1	Periphilin-1	True	Homo sapiens	0.257873	3.61306e-30	55.8951	False	Q8NEY8	PPHLN1	Periphilin-1	16.667	16.7294	16.5848	16.6139	16.6445	16.3228	16.3074	16.1183	16.5183	16.4799	-0.298556	-0.488883	-0.108229	16.5646	-3.35118	-3.32684	0.00451227	0.0139293
>sp|Q8N9N7|LRC57_HUMAN Leucine-rich repeat-containing protein 57 OS=Homo sapiens OX=9606 GN=LRRC57 PE=1 SV=1	Q8N9N7	LRRC57	Leucine-rich repeat-containing protein 57	True	Homo sapiens	0.23514	8.44492e-21	49.9583	False	Q8N9N7	LRRC57	Leucine-rich repeat-containing protein 57	15.5999	15.9341	15.613	15.6695	15.4085	15.063	15.1917	15.6	15.3297	15.5496	-0.298171	-0.566757	-0.029585	15.4438	-2.37167	-5.23038	0.0319129	0.0707613
>sp|O94880|PHF14_HUMAN PHD finger protein 14 OS=Homo sapiens OX=9606 GN=PHF14 PE=1 SV=3	O94880	PHF14	PHD finger protein 14	True	Homo sapiens	0.209481	5.50359e-26	53.2518	False	O94880	PHF14	PHD finger protein 14	16.4474	16.389	16.5909	16.5259	16.5828	16.2233	16.2937	16.0141	16.3414	16.173	-0.298079	-0.427205	-0.168954	16.4254	-4.93082	-0.13695	0.000194196	0.0010358
>sp|Q12955|ANK3_HUMAN Ankyrin-3 OS=Homo sapiens OX=9606 GN=ANK3 PE=1 SV=3	Q12955	ANK3	Ankyrin-3	True	Homo sapiens	0.141488	5.55498e-24	51.9986	False	Q12955	ANK3	Ankyrin-3	16.7458	16.5982	16.731	16.6512	16.6822	16.4952	16.3804	16.2668	16.3934	16.3823	-0.298066	-0.39214	-0.203992	16.4907	-6.76771	3.27894	7.17611e-06	6.69577e-05
>sp|O15235|RT12_HUMAN Small ribosomal subunit protein uS12m OS=Homo sapiens OX=9606 GN=MRPS12 PE=1 SV=1	O15235	MRPS12	Small ribosomal subunit protein uS12m	True	Homo sapiens	0.425626	1.37784e-11	43.5766	False	O15235	MRPS12	Small ribosomal subunit protein uS12m	16.0157	15.5871	16.0496	15.7169	16.3967	16.1771	15.9453	16.3465	15.7636	14.0451	-0.297688	-1.15352	0.558147	15.7197	-0.753787	-7.46788	0.464815	0.58055
>sp|Q9UBQ0|VPS29_HUMAN Vacuolar protein sorting-associated protein 29 OS=Homo sapiens OX=9606 GN=VPS29 PE=1 SV=1	Q9UBQ0	VPS29	Vacuolar protein sorting-associated protein 29	True	Homo sapiens	0.178852	6.07767e-30	55.7529	False	Q9UBQ0	VPS29	Vacuolar protein sorting-associated protein 29	16.0481	16.1095	15.7691	15.9439	16.0116	15.5762	15.6202	15.7402	15.6589	15.7992	-0.297469	-0.454074	-0.140863	15.7977	-4.05726	-1.89008	0.00107997	0.00430575
>sp|Q8IYM9|TRI22_HUMAN E3 ubiquitin-protein ligase TRIM22 OS=Homo sapiens OX=9606 GN=TRIM22 PE=1 SV=1	Q8IYM9	TRIM22	E3 ubiquitin-protein ligase TRIM22	True	Homo sapiens	0.440771	1.07909e-25	53.0696	False	Q8IYM9	TRIM22	E3 ubiquitin-protein ligase TRIM22	17.1398	16.7818	16.9885	16.8678	16.9617	16.8426	16.9626	16.6247	16.3712	16.4573	-0.296233	-0.664866	0.0724009	16.2705	-1.72813	-6.32087	0.106565	0.184165
>sp|Q9NR50|EI2BG_HUMAN Translation initiation factor eIF2B subunit gamma OS=Homo sapiens OX=9606 GN=EIF2B3 PE=1 SV=1	Q9NR50	EIF2B3	Translation initiation factor eIF2B subunit gamma	True	Homo sapiens	0.185823	6.02114e-25	52.6038	False	Q9NR50	EIF2B3	Translation initiation factor eIF2B subunit gamma	16.2094	15.6281	15.8613	15.8046	15.586	15.3841	15.4593	15.6772	15.6884	15.4001	-0.296039	-0.514941	-0.0771365	15.6449	-2.88916	-4.24764	0.0114789	0.0302669
>sp|Q03188|CENPC_HUMAN Centromere protein C OS=Homo sapiens OX=9606 GN=CENPC PE=1 SV=2	Q03188	CENPC	Centromere protein C	True	Homo sapiens	0.394005	3.47504e-07	39.4705	False	Q03188	CENPC	Centromere protein C	14.1703	14.2788	14.5359	14.2602	13.8534	13.9887	13.859	NA	NA	NA	-0.29591	-0.612816	0.020996	14.1656	-2.0643	-5.53521	0.064306	0.122814
>sp|Q9H0J9|PAR12_HUMAN Protein mono-ADP-ribosyltransferase PARP12 OS=Homo sapiens OX=9606 GN=PARP12 PE=1 SV=1	Q9H0J9	PARP12	Protein mono-ADP-ribosyltransferase PARP12	True	Homo sapiens	0.407162	5.8253e-06	37.937	False	Q9H0J9	PARP12	Protein mono-ADP-ribosyltransferase PARP12	15.2253	15.1719	15.0656	14.8102	15.3556	14.8375	15.0218	14.9061	14.3311	15.0532	-0.295791	-0.627737	0.0361558	14.7976	-1.91626	-6.02579	0.0765672	0.141064
>sp|P02656|APOC3_HUMAN Apolipoprotein C-III OS=Homo sapiens OX=9606 GN=APOC3 PE=1 SV=1	P02656	APOC3	Apolipoprotein C-III	True	Homo sapiens	0.963388	6.94996e-24	51.9373	False	P02656	APOC3	Apolipoprotein C-III	14.8977	15.3927	15.4163	15.3109	15.4079	14.8907	15.1589	14.8088	15.0069	15.0817	-0.295698	-0.518923	-0.0724732	15.9419	-2.82995	-4.36332	0.0129257	0.033352
>sp|O43826|G6PT1_HUMAN Glucose-6-phosphate exchanger SLC37A4 OS=Homo sapiens OX=9606 GN=SLC37A4 PE=1 SV=1	O43826	SLC37A4	Glucose-6-phosphate exchanger SLC37A4	True	Homo sapiens	0.194919	1.11992e-24	52.4353	False	O43826	SLC37A4	Glucose-6-phosphate exchanger SLC37A4	16.6474	16.8157	16.3959	16.539	16.5835	16.3182	16.3412	16.2814	16.4909	16.0735	-0.295273	-0.480705	-0.109841	16.4653	-3.40182	-3.22455	0.00407187	0.0127397
>sp|P56270|MAZ_HUMAN Myc-associated zinc finger protein OS=Homo sapiens OX=9606 GN=MAZ PE=1 SV=1	P56270	MAZ	Myc-associated zinc finger protein	True	Homo sapiens	0.623335	2.65712e-33	57.8612	False	P56270	MAZ	Myc-associated zinc finger protein	14.3508	14.649	14.3886	14.1217	14.1052	13.7898	14.1164	13.9759	14.1479	14.1151	-0.294038	-0.564701	-0.0233741	14.0869	-2.32084	-5.32271	0.0352004	0.0764393
>sp|Q9UPN6|SCAF8_HUMAN SR-related and CTD-associated factor 8 OS=Homo sapiens OX=9606 GN=SCAF8 PE=1 SV=1	Q9UPN6	SCAF8	SR-related and CTD-associated factor 8	True	Homo sapiens	0.163242	6.2053e-26	53.2193	False	Q9UPN6	SCAF8	SR-related and CTD-associated factor 8	15.6853	15.7473	15.5912	15.6277	15.6456	15.2959	15.3902	15.3701	15.4294	15.3419	-0.293905	-0.383587	-0.204222	15.4857	-7	3.6792	4.88651e-06	4.79631e-05
>sp|Q9BU61|NDUF3_HUMAN NADH dehydrogenase [ubiquinone] 1 alpha subcomplex assembly factor 3 OS=Homo sapiens OX=9606 GN=NDUFAF3 PE=1 SV=1	Q9BU61	NDUFAF3	NADH dehydrogenase [ubiquinone] 1 alpha subcomplex assembly factor 3	True	Homo sapiens	0.272835	6.86015e-29	55.0835	False	Q9BU61	NDUFAF3	NADH dehydrogenase [ubiquinone] 1 alpha subcomplex assembly factor 3	17.3548	17.5944	17.3285	17.6343	17.2173	17.1015	17.1742	17.0751	17.218	17.0975	-0.292595	-0.484833	-0.100358	17.396	-3.25164	-3.52735	0.00552139	0.0165499
>sp|Q9H410|DSN1_HUMAN Kinetochore-associated protein DSN1 homolog OS=Homo sapiens OX=9606 GN=DSN1 PE=1 SV=2	Q9H410	DSN1	Kinetochore-associated protein DSN1 homolog	True	Homo sapiens	0.6122	3.2149e-23	51.5164	False	Q9H410	DSN1	Kinetochore-associated protein DSN1 homolog	14.7175	14.7053	14.5088	14.7322	14.7996	14.4479	14.3649	14.4958	14.2978	14.3957	-0.292246	-0.452297	-0.132195	14.8312	-3.90022	-2.20964	0.00148077	0.00560985
>sp|O15440|MRP5_HUMAN ATP-binding cassette sub-family C member 5 OS=Homo sapiens OX=9606 GN=ABCC5 PE=1 SV=2	O15440	ABCC5	ATP-binding cassette sub-family C member 5	True	Homo sapiens	0.410417	8.64547e-29	55.0193	False	O15440	ABCC5	ATP-binding cassette sub-family C member 5	17.5552	17.563	17.6394	17.6	17.5218	17.1534	17.2835	17.2959	17.3414	17.3473	-0.291561	-0.394202	-0.18892	17.7084	-6.06745	2.02819	2.38991e-05	0.000180287
>sp|Q7L523|RRAGA_HUMAN Ras-related GTP-binding protein A OS=Homo sapiens OX=9606 GN=RRAGA PE=1 SV=1	Q7L523	RRAGA	Ras-related GTP-binding protein A	True	Homo sapiens	0.203179	1.59008e-31	56.7354	False	Q7L523	RRAGA	Ras-related GTP-binding protein A	15.1868	15.1944	15.0152	14.9363	15.2316	14.8675	14.6817	14.7389	15.0113	14.8076	-0.291453	-0.463	-0.119905	14.9405	-3.62895	-2.762	0.00256227	0.00866826
>sp|Q9NY35|CLDN1_HUMAN Claudin domain-containing protein 1 OS=Homo sapiens OX=9606 GN=CLDND1 PE=1 SV=1	Q9NY35	CLDND1	Claudin domain-containing protein 1	True	Homo sapiens	0.564045	4.46347e-20	49.4863	False	Q9NY35	CLDND1	Claudin domain-containing protein 1	15.6743	16.0409	15.8853	15.6681	15.6949	15.4398	15.2816	15.6958	15.5338	15.5559	-0.29131	-0.593801	0.0111814	15.8337	-2.05738	-5.7854	0.0579514	0.112945
>sp|O00470|MEIS1_HUMAN Homeobox protein Meis1 OS=Homo sapiens OX=9606 GN=MEIS1 PE=1 SV=1;>sp|O14770|MEIS2_HUMAN Homeobox protein Meis2 OS=Homo sapiens OX=9606 GN=MEIS2 PE=1 SV=2	O00470;O14770	MEIS1;MEIS2	Homeobox protein Meis1;Homeobox protein Meis2	True	Homo sapiens	0.568834	8.48426e-08	40.1475	False	O00470	MEIS1	Homeobox protein Meis1	15.758	15.6017	15.3615	15.4792	15.6162	15.6137	15.2712	15.5908	14.7289	15.156	-0.291203	-0.601246	0.0188394	15.0302	-2.00654	-5.87127	0.0636686	0.12184
>sp|O14773|TPP1_HUMAN Tripeptidyl-peptidase 1 OS=Homo sapiens OX=9606 GN=TPP1 PE=1 SV=2	O14773	TPP1	Tripeptidyl-peptidase 1	True	Homo sapiens	0.253205	1.01308e-24	52.4625	False	O14773	TPP1	Tripeptidyl-peptidase 1	17.7168	17.802	17.5696	17.8239	17.7021	17.5211	17.3866	17.4168	17.4365	17.3976	-0.291164	-0.416393	-0.165935	17.2739	-4.96628	-0.0671344	0.000181449	0.000982741
>sp|P61962|DCAF7_HUMAN DDB1- and CUL4-associated factor 7 OS=Homo sapiens OX=9606 GN=DCAF7 PE=1 SV=1	P61962	DCAF7	DDB1- and CUL4-associated factor 7	True	Homo sapiens	0.150588	2.12212e-19	49.0428	False	P61962	DCAF7	DDB1- and CUL4-associated factor 7	16.7605	16.4974	16.7961	16.5591	16.7131	16.3115	16.421	16.402	16.3588	16.3772	-0.291144	-0.41788	-0.164407	16.3664	-4.90687	-0.184185	0.000203328	0.00107518
>sp|Q7L576|CYFP1_HUMAN Cytoplasmic FMR1-interacting protein 1 OS=Homo sapiens OX=9606 GN=CYFIP1 PE=1 SV=1	Q7L576	CYFIP1	Cytoplasmic FMR1-interacting protein 1	True	Homo sapiens	0.139358	3.0292e-24	52.1643	False	Q7L576	CYFIP1	Cytoplasmic FMR1-interacting protein 1	17.9971	17.9601	17.8859	17.9251	17.856	17.5787	17.6156	17.6437	17.6816	17.6509	-0.290737	-0.373833	-0.207641	17.769	-7.47337	4.4725	2.28338e-06	2.61054e-05
>sp|Q01804|OTUD4_HUMAN OTU domain-containing protein 4 OS=Homo sapiens OX=9606 GN=OTUD4 PE=1 SV=4	Q01804	OTUD4	OTU domain-containing protein 4	True	Homo sapiens	0.256172	2.01389e-29	55.423	False	Q01804	OTUD4	OTU domain-containing protein 4	15.3194	15.4096	15.3913	15.3793	15.4654	15.2199	15.1213	15.0112	14.9943	15.1655	-0.290548	-0.407392	-0.173704	15.3153	-5.31143	0.605359	9.4473e-05	0.000564011
>sp|P07195|LDHB_HUMAN L-lactate dehydrogenase B chain OS=Homo sapiens OX=9606 GN=LDHB PE=1 SV=2	P07195	LDHB	L-lactate dehydrogenase B chain	True	Homo sapiens	0.183831	2.21267e-29	55.397	False	P07195	LDHB	L-lactate dehydrogenase B chain	20.6969	20.4783	20.5729	20.5449	20.5794	20.241	20.3113	20.2656	20.2943	20.3081	-0.29041	-0.403682	-0.177139	20.481	-5.47632	0.921807	6.95428e-05	0.000435395
>sp|P15170|ERF3A_HUMAN Eukaryotic peptide chain release factor GTP-binding subunit ERF3A OS=Homo sapiens OX=9606 GN=GSPT1 PE=1 SV=1	P15170	GSPT1	Eukaryotic peptide chain release factor GTP-binding subunit ERF3A	True	Homo sapiens	0.163044	2.43333e-19	49.0038	False	P15170	GSPT1	Eukaryotic peptide chain release factor GTP-binding subunit ERF3A	16.7221	16.7607	16.7557	16.8147	16.7067	16.4919	16.2704	16.3615	16.5898	16.5952	-0.290255	-0.463168	-0.117343	16.5944	-3.58552	-2.85033	0.0027981	0.00933508
>sp|Q9NQW7|XPP1_HUMAN Xaa-Pro aminopeptidase 1 OS=Homo sapiens OX=9606 GN=XPNPEP1 PE=1 SV=3	Q9NQW7	XPNPEP1	Xaa-Pro aminopeptidase 1	True	Homo sapiens	0.135237	1.34334e-21	50.4767	False	Q9NQW7	XPNPEP1	Xaa-Pro aminopeptidase 1	16.2814	16.3904	16.4747	16.5709	16.4249	16.2009	16.3729	16.0386	16.0898	15.9913	-0.289742	-0.459059	-0.120424	16.2236	-3.65517	-2.70865	0.00242968	0.00828266
>sp|Q9BTL3|RAMAC_HUMAN RNA guanine-N7 methyltransferase activating subunit OS=Homo sapiens OX=9606 GN=RAMAC PE=1 SV=1	Q9BTL3	RAMAC	RNA guanine-N7 methyltransferase activating subunit	True	Homo sapiens	0.485145	2.42111e-08	40.7104	False	Q9BTL3	RAMAC	RNA guanine-N7 methyltransferase activating subunit	NA	14.2357	NA	14.8316	14.1087	14.5032	NA	13.8432	NA	13.9647	-0.288313	-0.7258	0.149175	14.4206	-1.45694	-6.45714	0.174071	0.268676
>sp|Q9NXE8|CWC25_HUMAN Pre-mRNA-splicing factor CWC25 homolog OS=Homo sapiens OX=9606 GN=CWC25 PE=1 SV=1	Q9NXE8	CWC25	Pre-mRNA-splicing factor CWC25 homolog	True	Homo sapiens	0.431309	3.89216e-17	47.547	False	Q9NXE8	CWC25	Pre-mRNA-splicing factor CWC25 homolog	14.9688	15.1793	15.1379	14.9419	15.0145	15.0484	14.6414	14.8148	14.8856	14.4108	-0.288289	-0.508518	-0.0680611	15.1037	-2.79659	-4.42819	0.0138178	0.0353074
>sp|Q5BJH2|TM128_HUMAN Transmembrane protein 128 OS=Homo sapiens OX=9606 GN=TMEM128 PE=1 SV=2	Q5BJH2	TMEM128	Transmembrane protein 128	True	Homo sapiens	0.147981	2.87495e-13	44.8498	False	Q5BJH2	TMEM128	Transmembrane protein 128	16.6097	16.6136	16.7773	16.8444	16.7407	16.3384	16.6372	16.265	16.504	16.4004	-0.288141	-0.439288	-0.136994	16.5239	-4.07196	-1.8602	0.00104862	0.00420103
>sp|Q9UHA4|LTOR3_HUMAN Ragulator complex protein LAMTOR3 OS=Homo sapiens OX=9606 GN=LAMTOR3 PE=1 SV=1	Q9UHA4	LAMTOR3	Ragulator complex protein LAMTOR3	True	Homo sapiens	0.270898	3.5757e-21	50.2011	False	Q9UHA4	LAMTOR3	Ragulator complex protein LAMTOR3	15.7144	15.4611	15.4284	15.6688	15.8425	15.3117	15.3117	15.4049	15.3283	15.3182	-0.288138	-0.456433	-0.119842	15.5764	-3.65701	-2.70491	0.00242065	0.00826161
>sp|Q15154|PCM1_HUMAN Pericentriolar material 1 protein OS=Homo sapiens OX=9606 GN=PCM1 PE=1 SV=6	Q15154	PCM1	Pericentriolar material 1 protein	True	Homo sapiens	0.146802	2.4391e-29	55.37	False	Q15154	PCM1	Pericentriolar material 1 protein	16.0025	16.1109	16.1746	16.0739	16.1412	15.8618	15.6877	15.9012	15.8464	15.7662	-0.287972	-0.397841	-0.178104	15.9025	-5.59855	1.15423	5.55447e-05	0.00036135
>sp|Q9HAV4|XPO5_HUMAN Exportin-5 OS=Homo sapiens OX=9606 GN=XPO5 PE=1 SV=1	Q9HAV4	XPO5	Exportin-5	True	Homo sapiens	0.258442	2.5645e-25	52.8352	False	Q9HAV4	XPO5	Exportin-5	16.5576	16.3924	16.3647	16.3784	16.4046	16.1697	16.0266	16.3691	16.1278	15.9647	-0.287944	-0.46755	-0.108338	16.3883	-3.42461	-3.17742	0.00388186	0.0122646
>sp|Q15043|S39AE_HUMAN Metal cation symporter ZIP14 OS=Homo sapiens OX=9606 GN=SLC39A14 PE=1 SV=3	Q15043	SLC39A14	Metal cation symporter ZIP14	True	Homo sapiens	0.446164	2.57837e-21	50.2933	False	Q15043	SLC39A14	Metal cation symporter ZIP14	16.3307	16.0806	16.541	16.3338	16.2765	16.343	16.3787	15.9311	15.1897	16.2815	-0.287752	-0.677391	0.101886	16.4413	-1.57772	-6.54166	0.136025	0.222793
>sp|Q9HCK8|CHD8_HUMAN Chromodomain-helicase-DNA-binding protein 8 OS=Homo sapiens OX=9606 GN=CHD8 PE=1 SV=5	Q9HCK8	CHD8	Chromodomain-helicase-DNA-binding protein 8	True	Homo sapiens	0.238476	3.18049e-17	47.6056	False	Q9HCK8	CHD8	Chromodomain-helicase-DNA-binding protein 8	15.7613	15.6311	15.7506	15.7197	15.6855	15.6743	15.6014	15.3998	15.0327	15.4015	-0.287729	-0.532342	-0.0431147	15.5568	-2.5129	-4.96936	0.0242387	0.0566092
>sp|Q8IZH2|XRN1_HUMAN 5'-3' exoribonuclease 1 OS=Homo sapiens OX=9606 GN=XRN1 PE=1 SV=1	Q8IZH2	XRN1	5'-3' exoribonuclease 1	True	Homo sapiens	0.200686	1.13926e-19	49.2199	False	Q8IZH2	XRN1	5'-3' exoribonuclease 1	15.8631	15.8341	15.8827	16.0437	15.8461	15.5075	15.6273	15.7313	15.5995	15.5669	-0.287415	-0.424756	-0.150073	15.5972	-4.46997	-1.05501	0.000475556	0.00218167
>sp|Q01668|CAC1D_HUMAN Voltage-dependent L-type calcium channel subunit alpha-1D OS=Homo sapiens OX=9606 GN=CACNA1D PE=1 SV=2	Q01668	CACNA1D	Voltage-dependent L-type calcium channel subunit alpha-1D	True	Homo sapiens	0.247854	4.46484e-05	36.6042	False	Q01668	CACNA1D	Voltage-dependent L-type calcium channel subunit alpha-1D	16.3673	NA	NA	16.4294	16.075	NA	NA	16.1931	15.7403	16.0764	-0.287343	-0.632776	0.0580887	16.1469	-1.99043	-5.73213	0.0892195	0.159315
>sp|Q9C0J8|WDR33_HUMAN pre-mRNA 3' end processing protein WDR33 OS=Homo sapiens OX=9606 GN=WDR33 PE=1 SV=2	Q9C0J8	WDR33	pre-mRNA 3' end processing protein WDR33	True	Homo sapiens	0.192676	9.22488e-23	51.2247	False	Q9C0J8	WDR33	pre-mRNA 3' end processing protein WDR33	16.1674	16.1571	16.3431	16.1865	16.1489	15.9446	15.9669	15.8939	15.7852	15.9759	-0.287318	-0.406741	-0.167894	16.0869	-5.13891	0.27088	0.000130666	0.000733885
>sp|P43034|LIS1_HUMAN Platelet-activating factor acetylhydrolase IB subunit beta OS=Homo sapiens OX=9606 GN=PAFAH1B1 PE=1 SV=2	P43034	PAFAH1B1	Platelet-activating factor acetylhydrolase IB subunit beta	True	Homo sapiens	0.201812	6.56639e-26	53.204	False	P43034	PAFAH1B1	Platelet-activating factor acetylhydrolase IB subunit beta	17.0176	17.3085	17.1058	16.9357	17.0851	16.7595	16.6552	16.8097	16.8866	16.9059	-0.287165	-0.440355	-0.133975	17.0125	-4.00406	-1.99828	0.00120163	0.00472565
>sp|Q9Y5A9|YTHD2_HUMAN YTH domain-containing family protein 2 OS=Homo sapiens OX=9606 GN=YTHDF2 PE=1 SV=2	Q9Y5A9	YTHDF2	YTH domain-containing family protein 2	True	Homo sapiens	0.201858	3.5015e-21	50.207	False	Q9Y5A9	YTHDF2	YTH domain-containing family protein 2	15.521	15.4002	15.6169	15.6318	15.5401	15.2806	15.2332	15.1685	15.3036	15.2885	-0.287121	-0.48889	-0.0853516	15.3707	-3.04006	-3.95003	0.00847137	0.0236748
>sp|Q08AM6|VAC14_HUMAN Protein VAC14 homolog OS=Homo sapiens OX=9606 GN=VAC14 PE=1 SV=1	Q08AM6	VAC14	Protein VAC14 homolog	True	Homo sapiens	0.292555	1.7832e-22	51.0416	False	Q08AM6	VAC14	Protein VAC14 homolog	16.0958	15.9481	15.957	15.8551	16.0146	15.7198	15.5038	15.7194	15.7619	15.7309	-0.286954	-0.432329	-0.141579	15.9624	-4.21619	-1.56747	0.000786106	0.00330496
>sp|Q9BXW7|HDHD5_HUMAN Haloacid dehalogenase-like hydrolase domain-containing 5 OS=Homo sapiens OX=9606 GN=HDHD5 PE=1 SV=1	Q9BXW7	HDHD5	Haloacid dehalogenase-like hydrolase domain-containing 5	True	Homo sapiens	0.227945	1.76702e-22	51.0441	False	Q9BXW7	HDHD5	Haloacid dehalogenase-like hydrolase domain-containing 5	18.1923	18.1455	18.171	18.2121	18.1244	17.925	17.8569	17.8927	17.9465	17.7919	-0.286464	-0.366135	-0.206792	18.1311	-7.68007	4.80962	1.65301e-06	2.03461e-05
>sp|O75208|COQ9_HUMAN Ubiquinone biosynthesis protein COQ9, mitochondrial OS=Homo sapiens OX=9606 GN=COQ9 PE=1 SV=1	O75208	COQ9	Ubiquinone biosynthesis protein COQ9, mitochondrial	True	Homo sapiens	0.189513	9.72693e-28	54.3508	False	O75208	COQ9	Ubiquinone biosynthesis protein COQ9, mitochondrial	16.7634	16.6374	16.5615	16.767	16.6573	16.4486	16.3793	16.3031	16.4335	16.3919	-0.286036	-0.385516	-0.186556	16.5743	-6.14164	2.16381	2.0972e-05	0.000163508
>sp|Q9UPN4|CP131_HUMAN Centrosomal protein of 131 kDa OS=Homo sapiens OX=9606 GN=CEP131 PE=1 SV=3	Q9UPN4	CEP131	Centrosomal protein of 131 kDa	True	Homo sapiens	0.179243	1.17846e-28	54.9335	False	Q9UPN4	CEP131	Centrosomal protein of 131 kDa	15.2204	15.345	15.2539	15.4306	15.3837	15.1151	15.089	14.9913	14.9553	15.0531	-0.285973	-0.384563	-0.187382	15.1148	-6.19567	2.26214	1.90773e-05	0.000151596
>sp|P04075|ALDOA_HUMAN Fructose-bisphosphate aldolase A OS=Homo sapiens OX=9606 GN=ALDOA PE=1 SV=2	P04075	ALDOA	Fructose-bisphosphate aldolase A	True	Homo sapiens	0.226224	7.8595e-28	54.4094	False	P04075	ALDOA	Fructose-bisphosphate aldolase A	20.744	20.5636	20.8518	20.6712	20.6733	20.3527	20.4595	20.4241	20.4091	20.429	-0.285911	-0.436529	-0.135294	20.6601	-4.05466	-1.89537	0.00108562	0.0043223
>sp|P52732|KIF11_HUMAN Kinesin-like protein KIF11 OS=Homo sapiens OX=9606 GN=KIF11 PE=1 SV=2	P52732	KIF11	Kinesin-like protein KIF11	True	Homo sapiens	0.225626	2.54908e-19	48.9905	False	P52732	KIF11	Kinesin-like protein KIF11	14.7513	14.6327	14.831	14.7825	14.7164	14.3105	14.3872	14.5741	14.4476	14.5661	-0.285681	-0.405258	-0.166104	14.5592	-5.10308	0.200989	0.000139838	0.000773386
>sp|Q9H2C0|GAN_HUMAN Gigaxonin OS=Homo sapiens OX=9606 GN=GAN PE=1 SV=1	Q9H2C0	GAN	Gigaxonin	True	Homo sapiens	0.366077	1.05035e-23	51.8241	False	Q9H2C0	GAN	Gigaxonin	14.7828	14.7156	14.5374	14.6157	14.4184	14.4379	14.4227	14.3453	14.3357	14.1	-0.28566	-0.477788	-0.0935316	14.569	-3.17637	-3.67834	0.00643092	0.0188655
>sp|Q02742|GCNT1_HUMAN Beta-1,3-galactosyl-O-glycosyl-glycoprotein beta-1,6-N-acetylglucosaminyltransferase OS=Homo sapiens OX=9606 GN=GCNT1 PE=1 SV=2	Q02742	GCNT1	Beta-1,3-galactosyl-O-glycosyl-glycoprotein beta-1,6-N-acetylglucosaminyltransferase	True	Homo sapiens	0.54081	1.80896e-23	51.6748	False	Q02742	GCNT1	Beta-1,3-galactosyl-O-glycosyl-glycoprotein beta-1,6-N-acetylglucosaminyltransferase	14.3047	14.2494	14.0759	14.2375	14.333	14.0385	13.9595	13.794	13.8605	14.1201	-0.285593	-0.45142	-0.119766	14.0345	-3.73137	-2.71526	0.00263143	0.00886079
>sp|Q9BPW8|NIPS1_HUMAN Protein NipSnap homolog 1 OS=Homo sapiens OX=9606 GN=NIPSNAP1 PE=1 SV=1	Q9BPW8	NIPSNAP1	Protein NipSnap homolog 1	True	Homo sapiens	0.131646	2.38565e-24	52.2294	False	Q9BPW8	NIPSNAP1	Protein NipSnap homolog 1	18.9007	18.893	18.9146	18.9548	18.9355	18.6552	18.623	18.5923	18.7199	18.5804	-0.285575	-0.366969	-0.20418	18.7609	-7.49417	4.50667	2.2098e-06	2.55163e-05
>sp|P62861|RS30_HUMAN Ubiquitin-like FUBI-ribosomal protein eS30 fusion protein OS=Homo sapiens OX=9606 GN=FAU PE=1 SV=2	P62861	FAU	Ubiquitin-like FUBI-ribosomal protein eS30 fusion protein	True	Homo sapiens	0.186443	1.55979e-15	46.4585	False	P62861	FAU	Ubiquitin-like FUBI-ribosomal protein eS30 fusion protein	21.0281	20.7862	20.8627	21.2353	20.8273	20.5185	20.8287	20.5865	20.7337	20.6445	-0.285562	-0.563929	-0.0071947	20.792	-2.19157	-5.55326	0.0450534	0.0924889
>sp|Q9BV73|CP250_HUMAN Centrosome-associated protein CEP250 OS=Homo sapiens OX=9606 GN=CEP250 PE=1 SV=2	Q9BV73	CEP250	Centrosome-associated protein CEP250	True	Homo sapiens	0.234891	0.00463868	30.8102	False	Q9BV73	CEP250	Centrosome-associated protein CEP250	14.8716	NA	15.0434	14.6834	NA	14.7433	14.6806	14.3363	14.5628	NA	-0.285381	-0.541022	-0.0297402	14.679	-2.54264	-4.89669	0.0326366	0.0720071
>sp|Q13506|NAB1_HUMAN NGFI-A-binding protein 1 OS=Homo sapiens OX=9606 GN=NAB1 PE=1 SV=2	Q13506	NAB1	NGFI-A-binding protein 1	True	Homo sapiens	0.293405	2.3025e-12	44.1772	False	Q13506	NAB1	NGFI-A-binding protein 1	15.1411	14.8436	15.145	15.0363	15.3067	14.8601	14.9946	14.8286	14.8235	14.5422	-0.284729	-0.498602	-0.0708573	14.8005	-2.84414	-4.33565	0.0125635	0.0326295
>sp|Q7Z6E9|RBBP6_HUMAN E3 ubiquitin-protein ligase RBBP6 OS=Homo sapiens OX=9606 GN=RBBP6 PE=1 SV=1	Q7Z6E9	RBBP6	E3 ubiquitin-protein ligase RBBP6	True	Homo sapiens	0.242554	4.4863e-24	52.0571	False	Q7Z6E9	RBBP6	E3 ubiquitin-protein ligase RBBP6	15.2367	15.4808	15.5161	15.3296	15.5942	15.1561	15.2199	15.328	14.8673	15.1624	-0.284727	-0.483324	-0.0861303	15.338	-3.06287	-3.90473	0.00809004	0.022741
>sp|Q8WWM7|ATX2L_HUMAN Ataxin-2-like protein OS=Homo sapiens OX=9606 GN=ATXN2L PE=1 SV=2	Q8WWM7	ATXN2L	Ataxin-2-like protein	True	Homo sapiens	0.2375	2.43973e-26	53.4722	False	Q8WWM7	ATXN2L	Ataxin-2-like protein	16.9644	17.1912	17.2872	17.2064	17.079	17.1159	16.7545	16.6682	17.0397	16.7284	-0.284329	-0.467065	-0.101593	17.1065	-3.32403	-3.38153	0.00476705	0.0146455
>sp|Q6Y1H2|HACD2_HUMAN Very-long-chain (3R)-3-hydroxyacyl-CoA dehydratase 2 OS=Homo sapiens OX=9606 GN=HACD2 PE=1 SV=1	Q6Y1H2	HACD2	Very-long-chain (3R)-3-hydroxyacyl-CoA dehydratase 2	True	Homo sapiens	0.199862	9.84779e-25	52.4702	False	Q6Y1H2	HACD2	Very-long-chain (3R)-3-hydroxyacyl-CoA dehydratase 2	16.4824	16.0976	15.9788	16.1955	16.3917	15.8736	16.0123	15.7963	15.9425	16.1041	-0.283433	-0.485088	-0.0817789	16.0872	-3.00273	-4.024	0.00913403	0.0250811
>sp|Q9NVV0|TM38B_HUMAN Trimeric intracellular cation channel type B OS=Homo sapiens OX=9606 GN=TMEM38B PE=1 SV=1	Q9NVV0	TMEM38B	Trimeric intracellular cation channel type B	True	Homo sapiens	0.314747	1.25581e-25	53.0285	False	Q9NVV0	TMEM38B	Trimeric intracellular cation channel type B	15.58	15.3771	15.2232	15.4982	15.4503	15.1942	15.1649	15.0057	15.31	15.0393	-0.282933	-0.45916	-0.106706	15.4048	-3.42933	-3.1673	0.00384153	0.0121704
>sp|Q7Z4G1|COMD6_HUMAN COMM domain-containing protein 6 OS=Homo sapiens OX=9606 GN=COMMD6 PE=1 SV=1	Q7Z4G1	COMMD6	COMM domain-containing protein 6	True	Homo sapiens	0.396443	1.01411e-10	42.874	False	Q7Z4G1	COMMD6	COMM domain-containing protein 6	14.3585	14.4704	14.4325	14.8175	14.4969	14.003	14.4251	14.0642	NA	14.4368	-0.282857	-0.525631	-0.0400826	14.4159	-2.5479	-4.91496	0.0261196	0.0600326
>sp|Q13409|DC1I2_HUMAN Cytoplasmic dynein 1 intermediate chain 2 OS=Homo sapiens OX=9606 GN=DYNC1I2 PE=1 SV=3	Q13409	DYNC1I2	Cytoplasmic dynein 1 intermediate chain 2	True	Homo sapiens	0.265373	1.29105e-31	56.7911	False	Q13409	DYNC1I2	Cytoplasmic dynein 1 intermediate chain 2	16.6456	16.5079	16.5197	16.5236	16.5929	16.2795	16.3464	16.1428	16.287	16.3198	-0.282833	-0.425696	-0.139969	16.5429	-4.2287	-1.54212	0.000766766	0.0032354
>sp|P12110|CO6A2_HUMAN Collagen alpha-2(VI) chain OS=Homo sapiens OX=9606 GN=COL6A2 PE=1 SV=4	P12110	COL6A2	Collagen alpha-2(VI) chain	True	Homo sapiens	0.316647	1.06378e-10	42.8567	False	P12110	COL6A2	Collagen alpha-2(VI) chain	15.1031	15.3759	14.7792	14.8739	15.2974	14.7091	14.7131	14.8396	14.9513	NA	-0.282617	-0.526603	-0.0386312	14.9255	-2.49099	-4.97094	0.0263279	0.0603913
>sp|Q5ZPR3|CD276_HUMAN CD276 antigen OS=Homo sapiens OX=9606 GN=CD276 PE=1 SV=1	Q5ZPR3	CD276	CD276 antigen	True	Homo sapiens	0.705662	1.45781e-26	53.6119	False	Q5ZPR3	CD276	CD276 antigen	14.6253	NA	14.7925	14.7863	14.6647	14.3045	14.9127	14.2352	14.4189	14.3047	-0.282023	-0.515633	-0.0484128	15.0075	-2.59615	-4.77687	0.0215126	0.0512352
>sp|P53602|MVD1_HUMAN Diphosphomevalonate decarboxylase OS=Homo sapiens OX=9606 GN=MVD PE=1 SV=1	P53602	MVD	Diphosphomevalonate decarboxylase	True	Homo sapiens	0.27447	5.31687e-13	44.6534	False	P53602	MVD	Diphosphomevalonate decarboxylase	15.8643	15.5833	15.7578	15.8149	15.5903	15.5402	15.3492	15.3466	15.4533	15.5122	-0.281775	-0.443972	-0.119578	15.6819	-3.71073	-2.59556	0.00217116	0.00755271
>sp|O95104|SCAF4_HUMAN SR-related and CTD-associated factor 4 OS=Homo sapiens OX=9606 GN=SCAF4 PE=1 SV=3	O95104	SCAF4	SR-related and CTD-associated factor 4	True	Homo sapiens	0.241058	4.36119e-22	50.7921	False	O95104	SCAF4	SR-related and CTD-associated factor 4	16.2385	16.441	16.232	16.4171	16.162	15.8441	15.9596	16.0839	16.1883	16.0069	-0.281556	-0.4886	-0.0745131	16.2193	-2.90521	-4.21617	0.0111148	0.029468
>sp|O15061|SYNEM_HUMAN Synemin OS=Homo sapiens OX=9606 GN=SYNM PE=1 SV=3	O15061	SYNM	Synemin	True	Homo sapiens	0.583812	0.000842919	34.0266	False	O15061	SYNM	Synemin	15.1497	NA	15.234	15.7285	15.3072	14.8756	14.8826	15.6862	14.8511	NA	-0.280976	-0.949492	0.387539	15.2082	-0.919132	-7.21406	0.37672	0.494178
>sp|Q53SF7|COBL1_HUMAN Cordon-bleu protein-like 1 OS=Homo sapiens OX=9606 GN=COBLL1 PE=1 SV=3	Q53SF7	COBLL1	Cordon-bleu protein-like 1	True	Homo sapiens	0.477488	1.13518e-20	49.8746	False	Q53SF7	COBLL1	Cordon-bleu protein-like 1	13.9182	14.26	14.205	14.1657	13.9998	13.8159	13.8212	13.8483	13.8327	13.8275	-0.280669	-0.398775	-0.162564	14.0171	-5.07602	0.148122	0.000147203	0.000811793
>sp|P31150|GDIA_HUMAN Rab GDP dissociation inhibitor alpha OS=Homo sapiens OX=9606 GN=GDI1 PE=1 SV=2	P31150	GDI1	Rab GDP dissociation inhibitor alpha	True	Homo sapiens	0.174305	1.76518e-33	57.9811	False	P31150	GDI1	Rab GDP dissociation inhibitor alpha	16.3654	16.6155	16.5722	16.4174	16.3257	16.2218	16.2251	16.1138	16.006	16.3265	-0.280567	-0.420609	-0.140525	16.3449	-4.27934	-1.43961	0.000693316	0.00297761
>sp|O43617|TPPC3_HUMAN Trafficking protein particle complex subunit 3 OS=Homo sapiens OX=9606 GN=TRAPPC3 PE=1 SV=1	O43617	TRAPPC3	Trafficking protein particle complex subunit 3	True	Homo sapiens	0.23338	4.11375e-22	50.8084	False	O43617	TRAPPC3	Trafficking protein particle complex subunit 3	15.979	15.3409	15.6948	15.5922	15.5087	14.9678	15.5631	15.4127	15.2988	15.4706	-0.280525	-0.561197	0.000147776	15.3623	-2.13523	-5.65166	0.0501058	0.100951
>sp|O15294|OGT1_HUMAN UDP-N-acetylglucosamine--peptide N-acetylglucosaminyltransferase 110 kDa subunit OS=Homo sapiens OX=9606 GN=OGT PE=1 SV=3	O15294	OGT	UDP-N-acetylglucosamine--peptide N-acetylglucosaminyltransferase 110 kDa subunit	True	Homo sapiens	0.230862	2.67742e-27	54.0734	False	O15294	OGT	UDP-N-acetylglucosamine--peptide N-acetylglucosaminyltransferase 110 kDa subunit	17.4488	17.4675	17.5153	17.4544	17.4567	17.2394	17.2415	17.0536	17.1984	17.2107	-0.279859	-0.365524	-0.194194	17.4353	-6.97804	3.64168	5.06571e-06	4.95019e-05
>sp|Q460N5|PAR14_HUMAN Protein mono-ADP-ribosyltransferase PARP14 OS=Homo sapiens OX=9606 GN=PARP14 PE=1 SV=3	Q460N5	PARP14	Protein mono-ADP-ribosyltransferase PARP14	True	Homo sapiens	0.481695	1.9707e-29	55.429	False	Q460N5	PARP14	Protein mono-ADP-ribosyltransferase PARP14	16.0536	16.1459	15.8984	16.0313	16.0171	15.7234	15.719	15.8232	15.7428	15.7404	-0.2795	-0.385747	-0.173254	15.4366	-5.61907	1.19307	5.34985e-05	0.000351692
>sp|P17612|KAPCA_HUMAN cAMP-dependent protein kinase catalytic subunit alpha OS=Homo sapiens OX=9606 GN=PRKACA PE=1 SV=2	P17612	PRKACA	cAMP-dependent protein kinase catalytic subunit alpha	True	Homo sapiens	0.167875	8.15653e-17	47.3315	False	P17612	PRKACA	cAMP-dependent protein kinase catalytic subunit alpha	15.422	15.2908	15.3777	15.4232	15.489	15.1851	15.0187	14.9759	15.219	15.2082	-0.279158	-0.416909	-0.141408	15.2357	-4.32868	-1.33984	0.000628646	0.002753
>sp|P49759|CLK1_HUMAN Dual specificity protein kinase CLK1 OS=Homo sapiens OX=9606 GN=CLK1 PE=1 SV=2	P49759	CLK1	Dual specificity protein kinase CLK1	True	Homo sapiens	0.266354	2.5167e-12	44.1478	False	P49759	CLK1	Dual specificity protein kinase CLK1	14.961	14.8399	15.2055	14.7649	14.9133	14.5379	14.8332	14.6378	14.6595	14.6218	-0.278896	-0.440831	-0.116962	14.8641	-3.67876	-2.66064	0.00231631	0.00797611
>sp|Q13123|RED_HUMAN Protein Red OS=Homo sapiens OX=9606 GN=IK PE=1 SV=3	Q13123	IK	Protein Red	True	Homo sapiens	0.202274	1.3317e-27	54.2646	False	Q13123	IK	Protein Red	18.0054	17.9558	18.1265	17.9838	18.109	17.8469	17.8445	17.8709	17.6244	17.6005	-0.278666	-0.445186	-0.112147	17.9296	-3.57452	-2.87269	0.00286123	0.0094964
>sp|Q05D32|CTSL2_HUMAN CTD small phosphatase-like protein 2 OS=Homo sapiens OX=9606 GN=CTDSPL2 PE=1 SV=2	Q05D32	CTDSPL2	CTD small phosphatase-like protein 2	True	Homo sapiens	0.16785	5.35527e-24	52.0087	False	Q05D32	CTDSPL2	CTD small phosphatase-like protein 2	15.9798	16.041	16.0726	16.1047	16.1732	15.8153	15.9243	15.6993	15.7002	15.8389	-0.278652	-0.399367	-0.157938	15.9221	-4.93062	-0.137336	0.000194269	0.0010358
>sp|Q13011|ECH1_HUMAN Delta(3,5)-Delta(2,4)-dienoyl-CoA isomerase, mitochondrial OS=Homo sapiens OX=9606 GN=ECH1 PE=1 SV=2	Q13011	ECH1	Delta(3,5)-Delta(2,4)-dienoyl-CoA isomerase, mitochondrial	True	Homo sapiens	0.160711	2.24778e-29	55.3926	False	Q13011	ECH1	Delta(3,5)-Delta(2,4)-dienoyl-CoA isomerase, mitochondrial	18.1612	18.0122	17.9906	18.0074	18.0762	17.8504	17.8486	17.7303	17.7153	17.7098	-0.278634	-0.39204	-0.165227	17.9227	-5.24801	0.482793	0.000106389	0.000620907
>sp|Q14145|KEAP1_HUMAN Kelch-like ECH-associated protein 1 OS=Homo sapiens OX=9606 GN=KEAP1 PE=1 SV=2	Q14145	KEAP1	Kelch-like ECH-associated protein 1	True	Homo sapiens	0.383688	2.08636e-27	54.1416	False	Q14145	KEAP1	Kelch-like ECH-associated protein 1	16.3928	16.187	16.312	16.2979	16.3902	15.7641	16.0559	16.2102	16.0751	16.0823	-0.278496	-0.433987	-0.123005	16.3956	-3.8257	-2.36141	0.0017209	0.00631288
>sp|Q9HC35|EMAL4_HUMAN Echinoderm microtubule-associated protein-like 4 OS=Homo sapiens OX=9606 GN=EML4 PE=1 SV=3	Q9HC35	EML4	Echinoderm microtubule-associated protein-like 4	True	Homo sapiens	0.146193	3.43881e-28	54.6372	False	Q9HC35	EML4	Echinoderm microtubule-associated protein-like 4	16.2737	16.2082	16.2361	16.2016	16.1886	15.9681	16.0116	15.7887	15.9388	16.0103	-0.278164	-0.37486	-0.181467	16.0838	-6.14451	2.16904	2.08666e-05	0.000162906
>sp|Q96EP5|DAZP1_HUMAN DAZ-associated protein 1 OS=Homo sapiens OX=9606 GN=DAZAP1 PE=1 SV=1	Q96EP5	DAZAP1	DAZ-associated protein 1	True	Homo sapiens	0.144986	5.46566e-25	52.63	False	Q96EP5	DAZAP1	DAZ-associated protein 1	20.4106	20.5784	20.624	20.4058	20.2828	19.9211	20.2727	20.1777	20.2724	20.2696	-0.277635	-0.530499	-0.0247698	20.1672	-2.34562	-5.27781	0.0335598	0.0734836
>sp|Q9H3U1|UN45A_HUMAN Protein unc-45 homolog A OS=Homo sapiens OX=9606 GN=UNC45A PE=1 SV=1	Q9H3U1	UNC45A	Protein unc-45 homolog A	True	Homo sapiens	0.140153	9.90747e-25	52.4686	False	Q9H3U1	UNC45A	Protein unc-45 homolog A	16.5764	16.4788	16.4333	16.4404	16.5569	16.0778	16.2306	16.2277	16.211	16.3521	-0.277306	-0.400024	-0.154588	16.2688	-4.8267	-0.342679	0.000237246	0.00121565
>sp|P21281|VATB2_HUMAN V-type proton ATPase subunit B, brain isoform OS=Homo sapiens OX=9606 GN=ATP6V1B2 PE=1 SV=3	P21281	ATP6V1B2	V-type proton ATPase subunit B, brain isoform	True	Homo sapiens	0.203401	1.62333e-24	52.3343	False	P21281	ATP6V1B2	V-type proton ATPase subunit B, brain isoform	17.8539	17.838	17.7907	17.8192	17.773	17.4964	17.5165	17.4956	17.6598	17.5208	-0.277143	-0.366545	-0.187741	17.7448	-6.62149	3.02325	9.17426e-06	8.26684e-05
>sp|P60983|GMFB_HUMAN Glia maturation factor beta OS=Homo sapiens OX=9606 GN=GMFB PE=1 SV=2	P60983	GMFB	Glia maturation factor beta	True	Homo sapiens	0.20488	1.5623e-27	54.2208	False	P60983	GMFB	Glia maturation factor beta	16.4361	16.4058	16.2887	16.3053	16.2678	15.819	16.0464	16.3275	16.0257	16.0993	-0.277133	-0.446621	-0.107646	16.0438	-3.4926	-3.03904	0.00337854	0.0109741
>sp|P18615|NELFE_HUMAN Negative elongation factor E OS=Homo sapiens OX=9606 GN=NELFE PE=1 SV=3	P18615	NELFE	Negative elongation factor E	True	Homo sapiens	0.22011	8.63383e-26	53.1299	False	P18615	NELFE	Negative elongation factor E	16.992	17.0112	17.1112	16.9803	17.1465	16.8951	16.8678	16.7752	16.6232	16.6951	-0.276968	-0.392421	-0.161515	17.0063	-5.12415	0.242105	0.000134366	0.000750299
>sp|Q9Y2A7|NCKP1_HUMAN Nck-associated protein 1 OS=Homo sapiens OX=9606 GN=NCKAP1 PE=1 SV=1	Q9Y2A7	NCKAP1	Nck-associated protein 1	True	Homo sapiens	0.152204	8.83129e-26	53.1238	False	Q9Y2A7	NCKAP1	Nck-associated protein 1	17.3196	17.2351	17.274	17.3607	17.3014	17.0217	16.8403	17.0658	17.1048	17.074	-0.276825	-0.394047	-0.159603	17.1464	-5.04423	0.0858997	0.000156374	0.000855839
>sp|Q9UHI6|DDX20_HUMAN Probable ATP-dependent RNA helicase DDX20 OS=Homo sapiens OX=9606 GN=DDX20 PE=1 SV=2	Q9UHI6	DDX20	Probable ATP-dependent RNA helicase DDX20	True	Homo sapiens	0.249162	3.16214e-17	47.6073	False	Q9UHI6	DDX20	Probable ATP-dependent RNA helicase DDX20	15.0617	15.086	15.2168	15.0548	15.1534	14.7705	14.499	14.9829	14.802	15.1354	-0.276591	-0.487827	-0.0653563	14.9907	-2.79734	-4.42673	0.013797	0.0352698
>sp|Q5F1R6|DJC21_HUMAN DnaJ homolog subfamily C member 21 OS=Homo sapiens OX=9606 GN=DNAJC21 PE=1 SV=2	Q5F1R6	DNAJC21	DnaJ homolog subfamily C member 21	True	Homo sapiens	0.138666	5.25198e-22	50.7401	False	Q5F1R6	DNAJC21	DnaJ homolog subfamily C member 21	16.4375	16.2784	16.26	16.2461	16.345	15.9757	16.047	16.0568	15.9629	16.1417	-0.276571	-0.387695	-0.165448	16.0716	-5.31619	0.614546	9.36359e-05	0.000560169
>sp|P32121|ARRB2_HUMAN Beta-arrestin-2 OS=Homo sapiens OX=9606 GN=ARRB2 PE=1 SV=2	P32121	ARRB2	Beta-arrestin-2	True	Homo sapiens	0.321017	1.42761e-06	38.736	False	P32121	ARRB2	Beta-arrestin-2	14.6306	14.7207	14.756	14.2403	14.5173	14.5968	14.1884	14.104	NA	NA	-0.276565	-0.576442	0.0233115	14.4632	-2.03891	-5.70979	0.0671506	0.127324
>sp|Q9H1A4|APC1_HUMAN Anaphase-promoting complex subunit 1 OS=Homo sapiens OX=9606 GN=ANAPC1 PE=1 SV=1	Q9H1A4	ANAPC1	Anaphase-promoting complex subunit 1	True	Homo sapiens	0.216846	1.18184e-21	50.5127	False	Q9H1A4	ANAPC1	Anaphase-promoting complex subunit 1	15.2142	15.2879	15.4328	15.4032	15.3771	14.9816	15.0177	15.1053	15.17	15.0579	-0.276543	-0.384986	-0.168101	15.2607	-5.44707	0.865914	7.34073e-05	0.00045467
>sp|Q9NX95|SYBU_HUMAN Syntabulin OS=Homo sapiens OX=9606 GN=SYBU PE=1 SV=2	Q9NX95	SYBU	Syntabulin	True	Homo sapiens	0.490161	6.30278e-09	41.281	False	Q9NX95	SYBU	Syntabulin	14.1065	NA	14.1465	14.1506	NA	NA	NA	NA	NA	13.8584	-0.276176	-0.587023	0.0346705	14.2936	-2.02258	-5.31222	0.0751133	0.139139
>sp|Q96RQ3|MCCA_HUMAN Methylcrotonoyl-CoA carboxylase subunit alpha, mitochondrial OS=Homo sapiens OX=9606 GN=MCCC1 PE=1 SV=3	Q96RQ3	MCCC1	Methylcrotonoyl-CoA carboxylase subunit alpha, mitochondrial	True	Homo sapiens	0.15198	3.53374e-27	53.9976	False	Q96RQ3	MCCC1	Methylcrotonoyl-CoA carboxylase subunit alpha, mitochondrial	17.649	17.877	17.8109	17.7317	17.6596	17.3658	17.4104	17.5931	17.4755	17.5032	-0.276028	-0.398481	-0.153575	17.6011	-4.81484	-0.366184	0.00024274	0.00123831
>sp|Q96D05|F241B_HUMAN Protein FAM241B OS=Homo sapiens OX=9606 GN=FAM241B PE=1 SV=1	Q96D05	FAM241B	Protein FAM241B	True	Homo sapiens	0.333044	7.70145e-21	49.9844	False	Q96D05	FAM241B	Protein FAM241B	15.1494	15.2455	15.1954	15.1966	15.1193	14.8496	14.8972	14.9221	14.8734	14.9841	-0.275978	-0.392468	-0.159488	15.1745	-5.06038	0.117512	0.000151645	0.000833112
>sp|Q9UEW8|STK39_HUMAN STE20/SPS1-related proline-alanine-rich protein kinase OS=Homo sapiens OX=9606 GN=STK39 PE=1 SV=3	Q9UEW8	STK39	STE20/SPS1-related proline-alanine-rich protein kinase	True	Homo sapiens	0.179343	7.99082e-25	52.527	False	Q9UEW8	STK39	STE20/SPS1-related proline-alanine-rich protein kinase	15.2063	15.1248	15.2713	15.2021	15.0802	14.7724	14.9242	14.8911	14.8743	15.0432	-0.275929	-0.392487	-0.15937	15.0489	-5.05652	0.109955	0.000152762	0.000838453
>sp|Q8TEA8|DTD1_HUMAN D-aminoacyl-tRNA deacylase 1 OS=Homo sapiens OX=9606 GN=DTD1 PE=1 SV=2	Q8TEA8	DTD1	D-aminoacyl-tRNA deacylase 1	True	Homo sapiens	0.164513	1.1396e-21	50.5229	False	Q8TEA8	DTD1	D-aminoacyl-tRNA deacylase 1	16.2746	16.3257	16.0848	16.1681	16.1319	15.9197	15.9633	15.8757	15.9045	15.9429	-0.275775	-0.378886	-0.172665	16.0744	-5.71283	1.36983	4.51002e-05	0.000305509
>sp|O75077|ADA23_HUMAN Disintegrin and metalloproteinase domain-containing protein 23 OS=Homo sapiens OX=9606 GN=ADAM23 PE=1 SV=1	O75077	ADAM23	Disintegrin and metalloproteinase domain-containing protein 23	True	Homo sapiens	0.237418	0.00157288	33.2621	False	O75077	ADAM23	Disintegrin and metalloproteinase domain-containing protein 23	15.4945	15.1177	15.5948	15.397	NA	NA	15.203	NA	NA	15.0475	-0.275748	-0.655844	0.104349	15.166	-1.65237	-6.13521	0.134359	0.220752
>sp|P21291|CSRP1_HUMAN Cysteine and glycine-rich protein 1 OS=Homo sapiens OX=9606 GN=CSRP1 PE=1 SV=3	P21291	CSRP1	Cysteine and glycine-rich protein 1	True	Homo sapiens	0.44442	6.1669e-21	50.0472	False	P21291	CSRP1	Cysteine and glycine-rich protein 1	14.3588	14.3851	14.1438	14.2882	14.0787	13.9607	14.0201	14.0311	13.9358	13.9298	-0.275427	-0.426414	-0.12444	14.1164	-3.89641	-2.21739	0.00149216	0.00563823
>sp|P62487|RPB7_HUMAN DNA-directed RNA polymerase II subunit RPB7 OS=Homo sapiens OX=9606 GN=POLR2G PE=1 SV=1	P62487	POLR2G	DNA-directed RNA polymerase II subunit RPB7	True	Homo sapiens	0.188501	2.78267e-22	50.9176	False	P62487	POLR2G	DNA-directed RNA polymerase II subunit RPB7	15.5215	15.6052	15.4578	15.3861	15.1906	15.1838	15.1481	15.0268	15.2301	15.1968	-0.275118	-0.462081	-0.0881541	15.1965	-3.14365	-3.74377	0.00687121	0.0198849
>sp|P83876|TXN4A_HUMAN Thioredoxin-like protein 4A OS=Homo sapiens OX=9606 GN=TXNL4A PE=1 SV=1	P83876	TXNL4A	Thioredoxin-like protein 4A	True	Homo sapiens	0.210026	9.99323e-16	46.5918	False	P83876	TXNL4A	Thioredoxin-like protein 4A	15.6685	15.506	15.5159	15.2614	15.3572	15.3912	15.2374	15.2738	15.4928	14.5386	-0.275031	-0.585385	0.0353222	15.2788	-1.89321	-6.05819	0.0783023	0.143348
>sp|P54802|ANAG_HUMAN Alpha-N-acetylglucosaminidase OS=Homo sapiens OX=9606 GN=NAGLU PE=1 SV=2	P54802	NAGLU	Alpha-N-acetylglucosaminidase	True	Homo sapiens	0.351886	1.01994e-26	53.7089	False	P54802	NAGLU	Alpha-N-acetylglucosaminidase	16.0751	16.1164	15.956	16.1218	16.009	15.7552	15.8008	15.7286	15.8182	15.8011	-0.274889	-0.372587	-0.177191	15.5762	-6.00991	1.92249	2.64618e-05	0.000196007
>sp|Q9BQL6|FERM1_HUMAN Fermitin family homolog 1 OS=Homo sapiens OX=9606 GN=FERMT1 PE=1 SV=1	Q9BQL6	FERMT1	Fermitin family homolog 1	True	Homo sapiens	0.214827	1.20233e-19	49.2045	False	Q9BQL6	FERMT1	Fermitin family homolog 1	15.674	15.5306	15.6787	15.847	15.5173	15.3047	15.4499	15.3143	15.4633	15.3434	-0.274379	-0.492356	-0.056401	15.553	-2.68913	-4.63552	0.0171174	0.0422986
>sp|Q99442|SEC62_HUMAN Translocation protein SEC62 OS=Homo sapiens OX=9606 GN=SEC62 PE=1 SV=1	Q99442	SEC62	Translocation protein SEC62	True	Homo sapiens	0.247187	5.31552e-22	50.7367	False	Q99442	SEC62	Translocation protein SEC62	15.3992	15.2455	15.6559	15.2438	15.1797	14.8784	15.0581	15.2647	14.9943	15.1569	-0.274333	-0.460329	-0.0883365	15.2793	-3.15098	-3.72911	0.00676999	0.0196116
>sp|Q15392|DHC24_HUMAN Delta(24)-sterol reductase OS=Homo sapiens OX=9606 GN=DHCR24 PE=1 SV=2	Q15392	DHCR24	Delta(24)-sterol reductase	True	Homo sapiens	0.143734	8.10475e-25	52.5231	False	Q15392	DHCR24	Delta(24)-sterol reductase	19.5499	19.6124	19.5491	19.4624	19.5165	19.2727	19.1912	19.2948	19.2857	19.2764	-0.27392	-0.372584	-0.175256	19.3894	-5.93012	1.77518	3.04998e-05	0.000221104
>sp|Q9NR56|MBNL1_HUMAN Muscleblind-like protein 1 OS=Homo sapiens OX=9606 GN=MBNL1 PE=1 SV=2	Q9NR56	MBNL1	Muscleblind-like protein 1	True	Homo sapiens	0.140835	2.23518e-29	55.3942	False	Q9NR56	MBNL1	Muscleblind-like protein 1	17.2666	17.2641	17.3151	17.2841	17.1879	16.9892	17.1409	17.0514	16.9481	16.8189	-0.273852	-0.391522	-0.156181	17.1094	-4.97102	-0.0578104	0.000179812	0.000975807
>sp|Q5VST6|AB17B_HUMAN Alpha/beta hydrolase domain-containing protein 17B OS=Homo sapiens OX=9606 GN=ABHD17B PE=1 SV=1	Q5VST6	ABHD17B	Alpha/beta hydrolase domain-containing protein 17B	True	Homo sapiens	0.291349	6.95878e-19	48.704	False	Q5VST6	ABHD17B	Alpha/beta hydrolase domain-containing protein 17B	15.4376	15.3873	15.2129	15.199	15.1298	14.9407	14.9712	15.1506	15.0472	14.888	-0.273784	-0.454467	-0.0931022	15.2063	-3.23688	-3.5563	0.00568272	0.0169544
>sp|Q9BSF4|TIM29_HUMAN Mitochondrial import inner membrane translocase subunit Tim29 OS=Homo sapiens OX=9606 GN=TIMM29 PE=1 SV=2	Q9BSF4	TIMM29	Mitochondrial import inner membrane translocase subunit Tim29	True	Homo sapiens	0.2766	2.91605e-29	55.3206	False	Q9BSF4	TIMM29	Mitochondrial import inner membrane translocase subunit Tim29	15.1776	15.4996	15.1761	15.8018	15.5078	14.8703	15.1979	15.2908	15.2939	15.1416	-0.273704	-0.569065	0.0216567	15.2788	-1.97971	-5.91609	0.0668889	0.126953
>sp|A6NNT2|CP096_HUMAN Uncharacterized protein C16orf96 OS=Homo sapiens OX=9606 GN=C16orf96 PE=4 SV=3	A6NNT2	C16orf96	Uncharacterized protein C16orf96	True	Homo sapiens	0.607639	0.00066723	34.2777	False	A6NNT2	C16orf96	Uncharacterized protein C16orf96	14.0087	NA	14.5766	14.6246	14.0871	14.2606	14.1157	NA	13.7755	NA	-0.273643	-0.648682	0.101396	14.188	-1.63461	-6.28132	0.134399	0.220755
>sp|Q06830|PRDX1_HUMAN Peroxiredoxin-1 OS=Homo sapiens OX=9606 GN=PRDX1 PE=1 SV=1	Q06830	PRDX1	Peroxiredoxin-1	True	Homo sapiens	0.324138	4.02761e-24	52.0865	False	Q06830	PRDX1	Peroxiredoxin-1	21.7775	21.6916	21.6747	21.7493	21.7127	21.4369	21.4285	21.4001	21.4315	21.5441	-0.272917	-0.389873	-0.155961	21.7937	-4.98432	-0.031653	0.000175297	0.000954782
>sp|Q9UJX2|CDC23_HUMAN Cell division cycle protein 23 homolog OS=Homo sapiens OX=9606 GN=CDC23 PE=1 SV=3	Q9UJX2	CDC23	Cell division cycle protein 23 homolog	True	Homo sapiens	0.192929	4.46365e-19	48.8308	False	Q9UJX2	CDC23	Cell division cycle protein 23 homolog	15.5495	15.6168	15.3841	15.6683	15.3489	15.1543	15.3018	15.3016	15.2365	15.2104	-0.272553	-0.410059	-0.135047	15.4	-4.23378	-1.53184	0.00075906	0.00320757
>sp|Q96IX5|ATPMK_HUMAN ATP synthase membrane subunit K, mitochondrial OS=Homo sapiens OX=9606 GN=ATP5MK PE=1 SV=1	Q96IX5	ATP5MK	ATP synthase membrane subunit K, mitochondrial	True	Homo sapiens	0.217262	6.37558e-17	47.4034	False	Q96IX5	ATP5MK	ATP synthase membrane subunit K, mitochondrial	18.3857	18.5943	18.6863	18.4358	18.5584	18.2769	18.171	18.3535	18.3977	18.1019	-0.271932	-0.424731	-0.119134	18.4649	-3.80137	-2.41096	0.00180756	0.00657655
>sp|P40222|TXLNA_HUMAN Alpha-taxilin OS=Homo sapiens OX=9606 GN=TXLNA PE=1 SV=3	P40222	TXLNA	Alpha-taxilin	True	Homo sapiens	0.155624	2.69241e-26	53.4455	False	P40222	TXLNA	Alpha-taxilin	17.3276	17.1077	17.2983	17.163	17.3381	17.0404	17.0088	16.8828	16.9504	16.9939	-0.271677	-0.392985	-0.150368	16.9307	-4.78364	-0.428069	0.000257824	0.00130263
>sp|P46940|IQGA1_HUMAN Ras GTPase-activating-like protein IQGAP1 OS=Homo sapiens OX=9606 GN=IQGAP1 PE=1 SV=1	P46940	IQGAP1	Ras GTPase-activating-like protein IQGAP1	True	Homo sapiens	0.143958	1.75694e-28	54.8229	False	P46940	IQGAP1	Ras GTPase-activating-like protein IQGAP1	20.1364	19.973	19.869	19.9765	19.9797	19.615	19.6563	19.7472	19.8183	19.7394	-0.271649	-0.382887	-0.160411	19.8495	-5.21619	0.421138	0.000112942	0.000650121
>sp|Q6YN16|HSDL2_HUMAN Hydroxysteroid dehydrogenase-like protein 2 OS=Homo sapiens OX=9606 GN=HSDL2 PE=1 SV=1	Q6YN16	HSDL2	Hydroxysteroid dehydrogenase-like protein 2	True	Homo sapiens	0.144917	2.06475e-29	55.4161	False	Q6YN16	HSDL2	Hydroxysteroid dehydrogenase-like protein 2	17.9466	17.9084	17.9332	17.8944	17.9062	17.7098	17.6082	17.7419	17.6529	17.5179	-0.271598	-0.403718	-0.139478	17.724	-4.39092	-1.21422	0.000555795	0.00247519
>sp|Q5VTQ0|TT39B_HUMAN Tetratricopeptide repeat protein 39B OS=Homo sapiens OX=9606 GN=TTC39B PE=1 SV=4	Q5VTQ0	TTC39B	Tetratricopeptide repeat protein 39B	True	Homo sapiens	0.269535	1.05874e-12	44.4311	False	Q5VTQ0	TTC39B	Tetratricopeptide repeat protein 39B	14.6588	14.4682	14.6137	14.4884	14.437	14.0906	14.3173	14.1656	14.3724	14.3649	-0.271075	-0.42301	-0.11914	14.388	-3.81092	-2.39152	0.00177304	0.00647273
>sp|P25440|BRD2_HUMAN Bromodomain-containing protein 2 OS=Homo sapiens OX=9606 GN=BRD2 PE=1 SV=2	P25440	BRD2	Bromodomain-containing protein 2	True	Homo sapiens	0.489851	3.56321e-18	48.2367	False	P25440	BRD2	Bromodomain-containing protein 2	15.1368	15.0162	15.2522	15.0662	15.1321	15.0425	14.8885	14.8846	14.6309	14.8043	-0.270537	-0.427661	-0.113413	15.2453	-3.67775	-2.6627	0.00232107	0.00798773
>sp|Q9BTZ2|DHRS4_HUMAN Dehydrogenase/reductase SDR family member 4 OS=Homo sapiens OX=9606 GN=DHRS4 PE=1 SV=3	Q9BTZ2	DHRS4	Dehydrogenase/reductase SDR family member 4	True	Homo sapiens	0.199953	4.53663e-23	51.4213	False	Q9BTZ2	DHRS4	Dehydrogenase/reductase SDR family member 4	15.6531	15.4083	15.6635	15.5958	15.5076	15.2365	15.3053	15.4947	15.2973	15.1458	-0.269703	-0.426798	-0.112608	15.4087	-3.66709	-2.68438	0.0023717	0.00812812
>sp|Q7L2J0|MEPCE_HUMAN 7SK snRNA methylphosphate capping enzyme OS=Homo sapiens OX=9606 GN=MEPCE PE=1 SV=1	Q7L2J0	MEPCE	7SK snRNA methylphosphate capping enzyme	True	Homo sapiens	0.340615	7.83035e-19	48.6703	False	Q7L2J0	MEPCE	7SK snRNA methylphosphate capping enzyme	14.6575	14.7249	14.6817	14.6729	14.5538	14.3535	14.245	14.6505	14.4446	14.2501	-0.269448	-0.53974	0.000843484	14.5193	-2.12968	-5.66127	0.0506302	0.101665
>sp|O75477|ERLN1_HUMAN Erlin-1 OS=Homo sapiens OX=9606 GN=ERLIN1 PE=1 SV=2	O75477	ERLIN1	Erlin-1	True	Homo sapiens	0.172254	2.5729e-24	52.2088	False	O75477	ERLIN1	Erlin-1	18.6919	18.7653	18.394	18.8276	18.4064	18.2292	18.4104	18.2956	18.5757	18.2284	-0.269164	-0.476281	-0.0620462	18.4563	-2.77634	-4.46745	0.0143881	0.0366192
>sp|Q9NUM4|T106B_HUMAN Transmembrane protein 106B OS=Homo sapiens OX=9606 GN=TMEM106B PE=1 SV=2	Q9NUM4	TMEM106B	Transmembrane protein 106B	True	Homo sapiens	0.403006	2.18136e-17	47.7148	False	Q9NUM4	TMEM106B	Transmembrane protein 106B	16.8625	17.0701	17.0664	17.3717	17.0558	16.9987	16.4548	16.9356	16.8612	16.8308	-0.269104	-1.1268	0.588594	16.9261	-0.670283	-7.53128	0.51313	0.625674
>sp|P50748|KNTC1_HUMAN Kinetochore-associated protein 1 OS=Homo sapiens OX=9606 GN=KNTC1 PE=1 SV=1	P50748	KNTC1	Kinetochore-associated protein 1	True	Homo sapiens	0.36259	1.63339e-24	52.3326	False	P50748	KNTC1	Kinetochore-associated protein 1	14.5134	14.2303	14.2151	14.328	14.3216	14.0299	14.106	14.0115	14.066	14.0507	-0.268855	-0.417206	-0.120505	14.2168	-3.87104	-2.26906	0.00157046	0.0058538
>sp|Q7Z2K6|ERMP1_HUMAN Endoplasmic reticulum metallopeptidase 1 OS=Homo sapiens OX=9606 GN=ERMP1 PE=1 SV=2	Q7Z2K6	ERMP1	Endoplasmic reticulum metallopeptidase 1	True	Homo sapiens	0.167577	1.79724e-26	53.5551	False	Q7Z2K6	ERMP1	Endoplasmic reticulum metallopeptidase 1	18.1611	18.1269	18.2617	18.152	18.2197	17.9374	17.9622	17.9358	17.9025	17.8392	-0.26883	-0.366952	-0.170708	18.0681	-5.85206	1.63027	3.50755e-05	0.000248058
>sp|O60925|PFD1_HUMAN Prefoldin subunit 1 OS=Homo sapiens OX=9606 GN=PFDN1 PE=1 SV=2	O60925	PFDN1	Prefoldin subunit 1	True	Homo sapiens	0.241589	8.40151e-12	43.7451	False	O60925	PFDN1	Prefoldin subunit 1	16.9249	17.1968	17.1822	17.8927	17.0348	17.1593	17.1997	16.8026	16.6904	17.04	-0.26791	-0.595125	0.059304	17.0589	-1.74916	-6.28609	0.101225	0.176595
>sp|Q9Y5R8|TPPC1_HUMAN Trafficking protein particle complex subunit 1 OS=Homo sapiens OX=9606 GN=TRAPPC1 PE=1 SV=1	Q9Y5R8	TRAPPC1	Trafficking protein particle complex subunit 1	True	Homo sapiens	0.396229	1.20649e-09	41.9441	False	Q9Y5R8	TRAPPC1	Trafficking protein particle complex subunit 1	14.9621	14.7983	14.7008	14.9724	15.1168	14.9163	14.8229	14.5303	14.508	14.4378	-0.267017	-0.485514	-0.0485192	14.6031	-2.61075	-4.78502	0.0199927	0.0481306
>sp|Q4G0J3|LARP7_HUMAN La-related protein 7 OS=Homo sapiens OX=9606 GN=LARP7 PE=1 SV=1	Q4G0J3	LARP7	La-related protein 7	True	Homo sapiens	0.187131	4.07183e-26	53.3334	False	Q4G0J3	LARP7	La-related protein 7	16.8509	16.835	16.8716	16.8454	16.9195	16.6236	16.708	16.5418	16.5641	16.5502	-0.266934	-0.394894	-0.138973	16.7586	-4.45581	-1.0835	0.000489002	0.00223274
>sp|P14868|SYDC_HUMAN Aspartate--tRNA ligase, cytoplasmic OS=Homo sapiens OX=9606 GN=DARS1 PE=1 SV=2	P14868	DARS1	Aspartate--tRNA ligase, cytoplasmic	True	Homo sapiens	0.14048	1.27386e-22	51.1351	False	P14868	DARS1	Aspartate--tRNA ligase, cytoplasmic	20.1113	20.055	19.9151	20.0687	20.0468	19.6553	19.5617	19.8115	19.9185	19.9157	-0.26682	-0.42148	-0.11216	19.851	-3.68501	-2.64791	0.00228717	0.00788045
>sp|P55201|BRPF1_HUMAN Peregrin OS=Homo sapiens OX=9606 GN=BRPF1 PE=1 SV=2	P55201	BRPF1	Peregrin	True	Homo sapiens	0.35615	7.2008e-13	44.5558	False	P55201	BRPF1	Peregrin	14.4696	14.7303	14.6903	14.5516	14.5498	14.3797	14.3416	14.5754	14.3989	13.968	-0.265601	-0.508393	-0.0228084	14.4688	-2.33704	-5.29338	0.0341194	0.0744832
>sp|Q13557|KCC2D_HUMAN Calcium/calmodulin-dependent protein kinase type II subunit delta OS=Homo sapiens OX=9606 GN=CAMK2D PE=1 SV=3	Q13557	CAMK2D	Calcium/calmodulin-dependent protein kinase type II subunit delta	True	Homo sapiens	0.300799	8.22058e-23	51.2567	False	Q13557	CAMK2D	Calcium/calmodulin-dependent protein kinase type II subunit delta	14.9036	14.6061	14.373	14.815	14.8716	14.3996	14.545	14.5255	14.3717	14.4003	-0.265447	-0.481744	-0.0491513	14.5175	-2.62182	-4.764	0.01956	0.0473649
>sp|P18583|SON_HUMAN Protein SON OS=Homo sapiens OX=9606 GN=SON PE=1 SV=4	P18583	SON	Protein SON	True	Homo sapiens	0.155141	6.36697e-27	53.8371	False	P18583	SON	Protein SON	17.6934	17.8058	17.932	17.8034	17.7438	17.5254	17.6747	17.5584	17.4892	17.4038	-0.26537	-0.397122	-0.133618	17.6744	-4.30223	-1.3933	0.000662503	0.00287731
>sp|Q15691|MARE1_HUMAN Microtubule-associated protein RP/EB family member 1 OS=Homo sapiens OX=9606 GN=MAPRE1 PE=1 SV=3	Q15691	MAPRE1	Microtubule-associated protein RP/EB family member 1	True	Homo sapiens	0.12039	6.54921e-23	51.3197	False	Q15691	MAPRE1	Microtubule-associated protein RP/EB family member 1	17.2386	17.1784	17.3	17.1568	17.1646	17.0619	16.9366	16.8511	16.8624	16.9998	-0.265337	-0.395999	-0.134674	17.0262	-4.33754	-1.32194	0.000617705	0.00271331
>sp|Q9HAU5|RENT2_HUMAN Regulator of nonsense transcripts 2 OS=Homo sapiens OX=9606 GN=UPF2 PE=1 SV=1	Q9HAU5	UPF2	Regulator of nonsense transcripts 2	True	Homo sapiens	0.207016	6.8256e-10	42.1643	False	Q9HAU5	UPF2	Regulator of nonsense transcripts 2	15.0235	14.887	14.8117	15.1173	14.7889	14.5392	14.8067	14.5785	14.7447	14.6357	-0.264735	-0.417946	-0.111524	14.7695	-3.6908	-2.63614	0.00226055	0.00782133
>sp|Q92945|FUBP2_HUMAN Far upstream element-binding protein 2 OS=Homo sapiens OX=9606 GN=KHSRP PE=1 SV=4	Q92945	KHSRP	Far upstream element-binding protein 2	True	Homo sapiens	0.125681	9.99011e-30	55.6164	False	Q92945	KHSRP	Far upstream element-binding protein 2	20.245	20.3889	20.324	20.3984	20.4106	20.1032	20.1052	20.0574	20.0938	20.0895	-0.263597	-0.347088	-0.180106	20.1692	-6.74371	3.23717	7.46986e-06	6.9363e-05
>sp|Q8IV38|ANKY2_HUMAN Ankyrin repeat and MYND domain-containing protein 2 OS=Homo sapiens OX=9606 GN=ANKMY2 PE=1 SV=1	Q8IV38	ANKMY2	Ankyrin repeat and MYND domain-containing protein 2	True	Homo sapiens	0.551364	0.00197745	32.9235	False	Q8IV38	ANKMY2	Ankyrin repeat and MYND domain-containing protein 2	15.1358	14.7006	14.3668	14.3645	14.4329	14.5812	14.1942	14.0528	14.1614	14.6934	-0.263548	-0.622031	0.0949355	14.3983	-1.60772	-6.50237	0.134722	0.221035
>sp|Q9BQ69|MACD1_HUMAN ADP-ribose glycohydrolase MACROD1 OS=Homo sapiens OX=9606 GN=MACROD1 PE=1 SV=2	Q9BQ69	MACROD1	ADP-ribose glycohydrolase MACROD1	True	Homo sapiens	0.361036	8.42403e-28	54.3903	False	Q9BQ69	MACROD1	ADP-ribose glycohydrolase MACROD1	17.0526	17.3401	17.1733	16.8883	16.556	16.3254	16.5543	17.5675	16.4994	16.7468	-0.26338	-0.799929	0.273169	16.605	-1.04869	-7.20184	0.311355	0.426747
>sp|Q9NUB1|ACS2L_HUMAN Acetyl-coenzyme A synthetase 2-like, mitochondrial OS=Homo sapiens OX=9606 GN=ACSS1 PE=1 SV=2	Q9NUB1	ACSS1	Acetyl-coenzyme A synthetase 2-like, mitochondrial	True	Homo sapiens	0.142677	1.23855e-27	54.2845	False	Q9NUB1	ACSS1	Acetyl-coenzyme A synthetase 2-like, mitochondrial	16.5083	16.4976	16.5372	16.5586	16.5272	16.2795	16.2156	16.2104	16.2892	16.3184	-0.263172	-0.335721	-0.190623	16.3889	-7.7483	4.91966	1.48761e-06	1.85871e-05
>sp|Q9Y5P6|GMPPB_HUMAN Mannose-1-phosphate guanyltransferase beta OS=Homo sapiens OX=9606 GN=GMPPB PE=1 SV=2	Q9Y5P6	GMPPB	Mannose-1-phosphate guanyltransferase beta	True	Homo sapiens	0.326584	2.36947e-06	38.4568	False	Q9Y5P6	GMPPB	Mannose-1-phosphate guanyltransferase beta	14.9432	14.7577	15.2734	15.209	14.8005	14.7657	14.754	14.521	14.6102	15.0199	-0.262605	-0.536518	0.011308	14.9374	-2.04816	-5.80107	0.0589526	0.114367
>sp|Q9NYQ6|CELR1_HUMAN Cadherin EGF LAG seven-pass G-type receptor 1 OS=Homo sapiens OX=9606 GN=CELSR1 PE=1 SV=1	Q9NYQ6	CELSR1	Cadherin EGF LAG seven-pass G-type receptor 1	True	Homo sapiens	0.359863	1.32212e-21	50.4812	False	Q9NYQ6	CELSR1	Cadherin EGF LAG seven-pass G-type receptor 1	14.9472	14.9645	15.0055	15.0484	15.0271	14.7826	14.6717	14.7097	14.7371	14.7829	-0.261759	-0.409674	-0.113845	14.6602	-3.77998	-2.45454	0.0018874	0.00681562
>sp|Q96DX8|RTP4_HUMAN Receptor-transporting protein 4 OS=Homo sapiens OX=9606 GN=RTP4 PE=1 SV=3	Q96DX8	RTP4	Receptor-transporting protein 4	True	Homo sapiens	0.390217	1.71252e-13	45.0139	False	Q96DX8	RTP4	Receptor-transporting protein 4	14.571	14.7237	14.1465	14.7942	14.5255	14.4635	14.2467	14.0137	14.3527	14.3759	-0.261693	-0.532372	0.0089863	14.4213	-2.13737	-5.69296	0.056741	0.110894
>sp|Q9NYV4|CDK12_HUMAN Cyclin-dependent kinase 12 OS=Homo sapiens OX=9606 GN=CDK12 PE=1 SV=2	Q9NYV4	CDK12	Cyclin-dependent kinase 12	True	Homo sapiens	0.200974	4.79014e-25	52.6658	False	Q9NYV4	CDK12	Cyclin-dependent kinase 12	15.9414	16.1608	15.8467	15.8169	15.8449	15.8167	15.8478	15.6321	15.6705	15.3366	-0.261416	-0.450774	-0.0720577	15.8213	-2.94931	-4.12946	0.0101716	0.0274581
>sp|Q92581|SL9A6_HUMAN Sodium/hydrogen exchanger 6 OS=Homo sapiens OX=9606 GN=SLC9A6 PE=1 SV=3	Q92581	SLC9A6	Sodium/hydrogen exchanger 6	True	Homo sapiens	0.212932	7.8086e-30	55.6842	False	Q92581	SLC9A6	Sodium/hydrogen exchanger 6	15.4311	15.4715	15.6025	15.4537	15.4296	15.2169	15.3016	15.1495	15.4342	14.9795	-0.261368	-0.42248	-0.100256	15.394	-3.46515	-3.09472	0.00357213	0.0114624
>sp|Q8WXF1|PSPC1_HUMAN Paraspeckle component 1 OS=Homo sapiens OX=9606 GN=PSPC1 PE=1 SV=1	Q8WXF1	PSPC1	Paraspeckle component 1	True	Homo sapiens	0.122481	1.50594e-25	52.9793	False	Q8WXF1	PSPC1	Paraspeckle component 1	19.417	19.4142	19.3941	19.4941	19.5291	19.2441	19.1494	19.1816	19.1716	19.1957	-0.261196	-0.346145	-0.176246	19.2604	-6.56755	2.92819	1.00519e-05	8.93242e-05
>sp|Q8TEW0|PARD3_HUMAN Partitioning defective 3 homolog OS=Homo sapiens OX=9606 GN=PARD3 PE=1 SV=2	Q8TEW0	PARD3	Partitioning defective 3 homolog	True	Homo sapiens	0.160588	3.45538e-31	56.5281	False	Q8TEW0	PARD3	Partitioning defective 3 homolog	15.4276	15.607	15.5947	15.54	15.5387	15.3504	15.3046	15.2468	15.2575	15.2433	-0.261086	-0.349758	-0.172414	15.362	-6.28919	2.43139	1.62091e-05	0.000133007
>sp|P21283|VATC1_HUMAN V-type proton ATPase subunit C 1 OS=Homo sapiens OX=9606 GN=ATP6V1C1 PE=1 SV=4	P21283	ATP6V1C1	V-type proton ATPase subunit C 1	True	Homo sapiens	0.174364	9.22439e-20	49.2799	False	P21283	ATP6V1C1	V-type proton ATPase subunit C 1	17.0178	16.7087	16.9512	16.8487	16.7085	16.6309	16.4652	16.4244	16.7438	16.6654	-0.261032	-0.429271	-0.0927938	16.7398	-3.31411	-3.40019	0.00485378	0.0148567
>sp|P33991|MCM4_HUMAN DNA replication licensing factor MCM4 OS=Homo sapiens OX=9606 GN=MCM4 PE=1 SV=5	P33991	MCM4	DNA replication licensing factor MCM4	True	Homo sapiens	0.126655	1.26507e-28	54.9138	False	P33991	MCM4	DNA replication licensing factor MCM4	19.9614	19.8905	19.9099	19.9354	19.8662	19.6658	19.6334	19.6689	19.682	19.6093	-0.260774	-0.338743	-0.182806	19.6266	-7.14403	3.92375	3.86453e-06	3.95357e-05
>sp|Q9BY77|PDIP3_HUMAN Polymerase delta-interacting protein 3 OS=Homo sapiens OX=9606 GN=POLDIP3 PE=1 SV=2	Q9BY77	POLDIP3	Polymerase delta-interacting protein 3	True	Homo sapiens	0.303809	2.74755e-28	54.6992	False	Q9BY77	POLDIP3	Polymerase delta-interacting protein 3	15.9193	16.1886	16.2062	16.3609	16.1486	15.9452	16.0147	15.9758	15.688	15.8967	-0.260634	-0.434474	-0.0867933	16.1877	-3.20242	-3.62487	0.00608801	0.0180057
>sp|O94913|PCF11_HUMAN Pre-mRNA cleavage complex 2 protein Pcf11 OS=Homo sapiens OX=9606 GN=PCF11 PE=1 SV=3	O94913	PCF11	Pre-mRNA cleavage complex 2 protein Pcf11	True	Homo sapiens	0.2311	5.15855e-31	56.4209	False	O94913	PCF11	Pre-mRNA cleavage complex 2 protein Pcf11	15.4868	15.5075	15.4759	15.4365	15.4265	15.203	15.2816	15.0904	15.2439	15.212	-0.26046	-0.394289	-0.126631	15.4022	-4.15708	-1.68734	0.000884463	0.00364691
>sp|Q92598|HS105_HUMAN Heat shock protein 105 kDa OS=Homo sapiens OX=9606 GN=HSPH1 PE=1 SV=1	Q92598	HSPH1	Heat shock protein 105 kDa	True	Homo sapiens	0.15771	8.85837e-31	56.2758	False	Q92598	HSPH1	Heat shock protein 105 kDa	18.9777	18.8742	18.9732	18.901	18.9195	18.6018	18.6893	18.6911	18.6731	18.6893	-0.260207	-0.350321	-0.170092	18.8351	-6.16769	2.21127	2.00351e-05	0.000157906
>sp|Q9Y4R8|TELO2_HUMAN Telomere length regulation protein TEL2 homolog OS=Homo sapiens OX=9606 GN=TELO2 PE=1 SV=2	Q9Y4R8	TELO2	Telomere length regulation protein TEL2 homolog	True	Homo sapiens	0.222511	3.81912e-35	59.2527	False	Q9Y4R8	TELO2	Telomere length regulation protein TEL2 homolog	15.4117	15.0599	15.1321	15.0698	15.1592	14.7706	14.9993	14.8713	14.865	15.0261	-0.260093	-0.412808	-0.107378	15.0313	-3.63785	-2.74389	0.00251646	0.00853325
>sp|P41182|BCL6_HUMAN B-cell lymphoma 6 protein OS=Homo sapiens OX=9606 GN=BCL6 PE=1 SV=1	P41182	BCL6	B-cell lymphoma 6 protein	True	Homo sapiens	0.591723	1.91952e-14	45.6959	False	P41182	BCL6	B-cell lymphoma 6 protein	14.1335	14.3034	14.194	14.3963	14.3663	14.036	13.9679	14.0352	NA	14.036	-0.259928	-0.392143	-0.127713	14.4143	-4.22691	-1.59878	0.000892442	0.00366935
>sp|P32189|GLPK_HUMAN Glycerol kinase OS=Homo sapiens OX=9606 GN=GK PE=1 SV=3;>sp|Q14409|GLPK3_HUMAN Glycerol kinase 3 OS=Homo sapiens OX=9606 GN=GK3 PE=2 SV=2	P32189;Q14409	GK;GK3	Glycerol kinase;Glycerol kinase 3	True	Homo sapiens	0.213285	4.59192e-12	43.9483	False	P32189	GK	Glycerol kinase	15.1543	14.8945	15.1605	14.9648	14.9757	14.7251	14.6529	14.8955	14.5221	15.0547	-0.259909	-0.458257	-0.061561	14.8944	-2.79941	-4.42271	0.01374	0.0351709
>sp|Q9NSY1|BMP2K_HUMAN BMP-2-inducible protein kinase OS=Homo sapiens OX=9606 GN=BMP2K PE=1 SV=2	Q9NSY1	BMP2K	BMP-2-inducible protein kinase	True	Homo sapiens	0.24776	2.84901e-18	48.3008	False	Q9NSY1	BMP2K	BMP-2-inducible protein kinase	15.2734	15.324	15.0654	14.8845	15.178	15.0694	14.9366	14.9594	14.8763	14.5852	-0.259696	-0.481339	-0.0380533	14.9033	-2.50314	-4.9876	0.0247068	0.0574934
>sp|O75928|PIAS2_HUMAN E3 SUMO-protein ligase PIAS2 OS=Homo sapiens OX=9606 GN=PIAS2 PE=1 SV=3	O75928	PIAS2	E3 SUMO-protein ligase PIAS2	True	Homo sapiens	0.165467	1.48837e-22	51.0919	False	O75928	PIAS2	E3 SUMO-protein ligase PIAS2	15.9899	15.9843	15.6866	15.8581	15.9354	15.7538	15.5468	15.5603	15.7423	15.5529	-0.259637	-0.420262	-0.099011	15.6681	-3.45263	-3.12011	0.00366412	0.0117113
>sp|Q7Z3K3|POGZ_HUMAN Pogo transposable element with ZNF domain OS=Homo sapiens OX=9606 GN=POGZ PE=1 SV=2	Q7Z3K3	POGZ	Pogo transposable element with ZNF domain	True	Homo sapiens	0.126469	1.53647e-25	52.9739	False	Q7Z3K3	POGZ	Pogo transposable element with ZNF domain	16.6884	16.7055	16.7654	16.7329	16.6973	16.4822	16.5005	16.404	16.4269	16.4798	-0.259243	-0.334709	-0.183778	16.4766	-7.33763	4.24807	2.8315e-06	3.06172e-05
>sp|Q75N03|HAKAI_HUMAN E3 ubiquitin-protein ligase Hakai OS=Homo sapiens OX=9606 GN=CBLL1 PE=1 SV=1	Q75N03	CBLL1	E3 ubiquitin-protein ligase Hakai	True	Homo sapiens	0.427068	5.71787e-12	43.8748	False	Q75N03	CBLL1	E3 ubiquitin-protein ligase Hakai	15.1641	15.0905	15.2727	15.3463	14.6244	14.4147	15.1875	14.3919	15.3677	NA	-0.25914	-0.736584	0.218304	15.0733	-1.16721	-7.01301	0.263161	0.375065
>sp|Q9NXG0|CNTLN_HUMAN Centlein OS=Homo sapiens OX=9606 GN=CNTLN PE=1 SV=6	Q9NXG0	CNTLN	Centlein	True	Homo sapiens	0.579216	5.88038e-07	39.2041	False	Q9NXG0	CNTLN	Centlein	15.281	14.3875	14.4298	14.4301	14.0932	14.3098	14.39	14.4521	14.0337	14.1409	-0.259022	-0.608132	0.0900875	14.2932	-1.58507	-6.53108	0.134346	0.220752
>sp|P56937|DHB7_HUMAN 3-keto-steroid reductase/17-beta-hydroxysteroid dehydrogenase 7 OS=Homo sapiens OX=9606 GN=HSD17B7 PE=1 SV=1	P56937	HSD17B7	3-keto-steroid reductase/17-beta-hydroxysteroid dehydrogenase 7	True	Homo sapiens	0.368053	5.31933e-25	52.6374	False	P56937	HSD17B7	3-keto-steroid reductase/17-beta-hydroxysteroid dehydrogenase 7	16.3991	16.3196	16.1933	16.301	16.3836	16.011	15.9952	16.1116	16.0912	16.0934	-0.258875	-0.380204	-0.137547	16.3992	-4.55748	-0.879292	0.000400462	0.00188347
>sp|Q92688|AN32B_HUMAN Acidic leucine-rich nuclear phosphoprotein 32 family member B OS=Homo sapiens OX=9606 GN=ANP32B PE=1 SV=1	Q92688	ANP32B	Acidic leucine-rich nuclear phosphoprotein 32 family member B	True	Homo sapiens	0.16778	1.41706e-17	47.8395	False	Q92688	ANP32B	Acidic leucine-rich nuclear phosphoprotein 32 family member B	17.1474	17.0516	17.0007	17.2217	17.0072	16.9192	16.8237	16.7758	16.8379	16.7794	-0.258542	-0.383889	-0.133196	16.9593	-4.40573	-1.18436	0.00053977	0.00242568
>sp|O60493|SNX3_HUMAN Sorting nexin-3 OS=Homo sapiens OX=9606 GN=SNX3 PE=1 SV=3	O60493	SNX3	Sorting nexin-3	True	Homo sapiens	0.139719	6.8591e-19	48.7082	False	O60493	SNX3	Sorting nexin-3	17.5738	17.5587	17.4706	17.5068	17.6887	17.2255	17.3294	17.3761	17.3396	17.2368	-0.258287	-0.372352	-0.144221	17.3897	-4.83668	-0.322925	0.000232726	0.00119779
>sp|P05067|A4_HUMAN Amyloid-beta precursor protein OS=Homo sapiens OX=9606 GN=APP PE=1 SV=3	P05067	APP	Amyloid-beta precursor protein	True	Homo sapiens	0.595982	3.87152e-27	53.9727	False	P05067	APP	Amyloid-beta precursor protein	16.5701	16.8253	16.673	16.7232	16.8377	16.4711	16.3964	16.4634	16.4496	16.5579	-0.258198	-0.397337	-0.119058	17.0314	-3.9637	-2.0804	0.00130315	0.00507999
>sp|P06730|IF4E_HUMAN Eukaryotic translation initiation factor 4E OS=Homo sapiens OX=9606 GN=EIF4E PE=1 SV=2	P06730	EIF4E	Eukaryotic translation initiation factor 4E	True	Homo sapiens	0.183382	7.15523e-25	52.557	False	P06730	EIF4E	Eukaryotic translation initiation factor 4E	15.6116	15.7116	15.434	15.5813	15.5821	15.1725	15.0395	15.5174	15.4983	15.4025	-0.258056	-0.434557	-0.081555	15.3997	-3.12295	-3.78393	0.00715134	0.0205191
>sp|Q8WZA9|IRGQ_HUMAN Immunity-related GTPase family Q protein OS=Homo sapiens OX=9606 GN=IRGQ PE=1 SV=1	Q8WZA9	IRGQ	Immunity-related GTPase family Q protein	True	Homo sapiens	0.308782	3.6779e-06	38.2069	False	Q8WZA9	IRGQ	Immunity-related GTPase family Q protein	15.1451	15.4554	14.8137	15.1469	15.0965	14.6803	14.6356	14.911	15.1893	14.9515	-0.257967	-0.577144	0.0612095	14.9503	-1.72666	-6.32065	0.105297	0.182543
>sp|P0C0S5|H2AZ_HUMAN Histone H2A.Z OS=Homo sapiens OX=9606 GN=H2AZ1 PE=1 SV=2;>sp|Q71UI9|H2AV_HUMAN Histone H2A.V OS=Homo sapiens OX=9606 GN=H2AZ2 PE=1 SV=3	P0C0S5;Q71UI9	H2AZ1;H2AZ2	Histone H2A.Z;Histone H2A.V	True	Homo sapiens	0.176632	1.22899e-18	48.5415	False	P0C0S5	H2AZ1	Histone H2A.Z	19.1519	19.2266	18.902	19.3614	19.2439	18.9188	18.7836	18.9618	18.9647	18.9692	-0.257557	-0.433051	-0.0820626	19.0505	-3.13479	-3.76028	0.00698197	0.0201149
>sp|P00367|DHE3_HUMAN Glutamate dehydrogenase 1, mitochondrial OS=Homo sapiens OX=9606 GN=GLUD1 PE=1 SV=2	P00367	GLUD1	Glutamate dehydrogenase 1, mitochondrial	True	Homo sapiens	0.236525	1.35433e-26	53.6319	False	P00367	GLUD1	Glutamate dehydrogenase 1, mitochondrial	19.8726	19.8698	19.8944	19.9332	19.8885	19.678	19.6384	19.5782	19.6544	19.6264	-0.256593	-0.33693	-0.176256	19.8755	-6.82224	3.37355	6.5528e-06	6.19411e-05
>sp|Q96BN8|OTUL_HUMAN Ubiquitin thioesterase otulin OS=Homo sapiens OX=9606 GN=OTULIN PE=1 SV=3	Q96BN8	OTULIN	Ubiquitin thioesterase otulin	True	Homo sapiens	0.316469	8.75927e-25	52.502	False	Q96BN8	OTULIN	Ubiquitin thioesterase otulin	15.4747	15.0018	14.4508	14.9069	15.1485	14.765	14.6515	14.988	14.6996	14.5959	-0.256546	-0.555167	0.0420756	14.8221	-1.83534	-6.1511	0.0868864	0.156002
>sp|Q9Y6K5|OAS3_HUMAN 2'-5'-oligoadenylate synthase 3 OS=Homo sapiens OX=9606 GN=OAS3 PE=1 SV=3	Q9Y6K5	OAS3	2'-5'-oligoadenylate synthase 3	True	Homo sapiens	0.417936	3.20548e-22	50.8781	False	Q9Y6K5	OAS3	2'-5'-oligoadenylate synthase 3	19.164	19.1604	19.1645	19.1618	18.9988	18.8296	18.8698	18.88	18.9145	18.8734	-0.256458	-0.37163	-0.141286	18.3813	-4.75629	-0.482411	0.000271847	0.00136041
>sp|P56282|DPOE2_HUMAN DNA polymerase epsilon subunit 2 OS=Homo sapiens OX=9606 GN=POLE2 PE=1 SV=2	P56282	POLE2	DNA polymerase epsilon subunit 2	True	Homo sapiens	0.309195	3.24758e-10	42.4457	False	P56282	POLE2	DNA polymerase epsilon subunit 2	14.9345	15.0678	14.7475	14.9541	14.5985	14.5223	14.4751	14.7252	14.5781	14.7205	-0.256235	-0.520752	0.00828213	14.6825	-2.06946	-5.76482	0.0566642	0.110819
>sp|Q86SX6|GLRX5_HUMAN Glutaredoxin-related protein 5, mitochondrial OS=Homo sapiens OX=9606 GN=GLRX5 PE=1 SV=2	Q86SX6	GLRX5	Glutaredoxin-related protein 5, mitochondrial	True	Homo sapiens	0.298644	8.25415e-14	45.2433	False	Q86SX6	GLRX5	Glutaredoxin-related protein 5, mitochondrial	18.1941	18.197	18.1261	18.3352	18.4672	18.0958	18.4694	17.4627	17.8637	18.1475	-0.25605	-0.579035	0.0669357	18.2592	-1.69361	-6.37085	0.111537	0.190505
>sp|Q9NWU2|GID8_HUMAN Glucose-induced degradation protein 8 homolog OS=Homo sapiens OX=9606 GN=GID8 PE=1 SV=1	Q9NWU2	GID8	Glucose-induced degradation protein 8 homolog	True	Homo sapiens	0.135167	3.63255e-31	56.5147	False	Q9NWU2	GID8	Glucose-induced degradation protein 8 homolog	16.6993	16.7874	16.7187	16.752	16.7636	16.5872	16.5688	16.4984	16.3358	16.4521	-0.255765	-0.356685	-0.154845	16.5656	-5.41332	0.801279	7.81462e-05	0.000480932
>sp|Q8IX01|SUGP2_HUMAN SURP and G-patch domain-containing protein 2 OS=Homo sapiens OX=9606 GN=SUGP2 PE=1 SV=2	Q8IX01	SUGP2	SURP and G-patch domain-containing protein 2	True	Homo sapiens	0.207482	9.40374e-24	51.8545	False	Q8IX01	SUGP2	SURP and G-patch domain-containing protein 2	15.0906	15.2849	15.2037	15.279	15.1517	14.8745	15.1042	14.8074	14.9902	14.9554	-0.255634	-0.382629	-0.128639	15.0979	-4.29963	-1.39856	0.000665933	0.00288897
>sp|O75436|VP26A_HUMAN Vacuolar protein sorting-associated protein 26A OS=Homo sapiens OX=9606 GN=VPS26A PE=1 SV=2	O75436	VPS26A	Vacuolar protein sorting-associated protein 26A	True	Homo sapiens	0.168621	1.03417e-25	53.0811	False	O75436	VPS26A	Vacuolar protein sorting-associated protein 26A	18.3117	18.331	18.2082	18.2576	18.2027	17.9487	17.9376	18.0155	18.0748	18.0565	-0.2556	-0.362458	-0.148741	18.17	-5.10917	0.212886	0.000138232	0.000765969
>sp|Q9Y266|NUDC_HUMAN Nuclear migration protein nudC OS=Homo sapiens OX=9606 GN=NUDC PE=1 SV=1	Q9Y266	NUDC	Nuclear migration protein nudC	True	Homo sapiens	0.242782	5.54804e-26	53.2497	False	Q9Y266	NUDC	Nuclear migration protein nudC	17.8117	17.7216	17.8736	17.7353	17.816	17.4684	17.534	17.5616	17.5163	17.6002	-0.255558	-0.368012	-0.143104	17.7843	-4.85416	-0.288325	0.000225016	0.00116653
>sp|P42345|MTOR_HUMAN Serine/threonine-protein kinase mTOR OS=Homo sapiens OX=9606 GN=MTOR PE=1 SV=1	P42345	MTOR	Serine/threonine-protein kinase mTOR	True	Homo sapiens	0.169437	2.83327e-25	52.8082	False	P42345	MTOR	Serine/threonine-protein kinase mTOR	15.7801	15.5544	15.6594	15.5701	15.6749	15.1549	15.3038	15.4487	15.6126	15.4426	-0.255214	-0.415334	-0.095095	15.5166	-3.40455	-3.21747	0.00403976	0.0126594
>sp|P02042|HBD_HUMAN Hemoglobin subunit delta OS=Homo sapiens OX=9606 GN=HBD PE=1 SV=2;>sp|P68871|HBB_HUMAN Hemoglobin subunit beta OS=Homo sapiens OX=9606 GN=HBB PE=1 SV=2	P02042;P68871	HBD;HBB	Hemoglobin subunit delta;Hemoglobin subunit beta	True	Homo sapiens	0.836727	5.70974e-17	47.4355	False	P02042	HBD	Hemoglobin subunit delta	15.6787	16.2958	16.3507	16.217	16.2596	15.9365	15.6066	15.9832	16.1658	15.8338	-0.255186	-0.593032	0.082661	16.6947	-1.61365	-6.4896	0.127981	0.212385
>sp|Q9Y2X7|GIT1_HUMAN ARF GTPase-activating protein GIT1 OS=Homo sapiens OX=9606 GN=GIT1 PE=1 SV=2	Q9Y2X7	GIT1	ARF GTPase-activating protein GIT1	True	Homo sapiens	0.290076	2.43623e-11	43.3798	False	Q9Y2X7	GIT1	ARF GTPase-activating protein GIT1	15.0237	14.5549	14.7728	14.6159	14.85	14.6886	14.4237	14.5545	14.4383	14.4408	-0.25424	-0.442562	-0.0659184	14.5782	-2.88414	-4.25747	0.0115951	0.0305176
>sp|Q96GC9|VMP1_HUMAN Vacuole membrane protein 1 OS=Homo sapiens OX=9606 GN=VMP1 PE=1 SV=1	Q96GC9	VMP1	Vacuole membrane protein 1	True	Homo sapiens	0.332359	1.34872e-16	47.1844	False	Q96GC9	VMP1	Vacuole membrane protein 1	15.6634	15.6145	15.8428	15.4659	15.8376	15.565	15.6315	15.695	15.3865	14.8769	-0.253845	-0.688782	0.181093	15.5033	-1.24685	-6.97948	0.232066	0.339445
>sp|Q9Y2G5|OFUT2_HUMAN GDP-fucose protein O-fucosyltransferase 2 OS=Homo sapiens OX=9606 GN=POFUT2 PE=1 SV=3	Q9Y2G5	POFUT2	GDP-fucose protein O-fucosyltransferase 2	True	Homo sapiens	0.167573	7.77098e-13	44.5312	False	Q9Y2G5	POFUT2	GDP-fucose protein O-fucosyltransferase 2	15.8048	15.8859	15.8115	15.9392	15.7846	15.3984	15.7424	15.4115	15.886	15.5188	-0.253784	-0.460801	-0.0467681	15.679	-2.61898	-4.76938	0.0196699	0.0475512
>sp|Q8N1G0|ZN687_HUMAN Zinc finger protein 687 OS=Homo sapiens OX=9606 GN=ZNF687 PE=1 SV=1	Q8N1G0	ZNF687	Zinc finger protein 687	True	Homo sapiens	0.313448	8.61101e-11	42.9331	False	Q8N1G0	ZNF687	Zinc finger protein 687	14.6352	14.651	14.9077	14.799	14.3052	14.1863	14.5798	14.602	14.6886	13.9732	-0.253647	-0.553972	0.0466773	14.559	-1.80431	-6.20018	0.0918265	0.16295
>sp|P54619|AAKG1_HUMAN 5'-AMP-activated protein kinase subunit gamma-1 OS=Homo sapiens OX=9606 GN=PRKAG1 PE=1 SV=1	P54619	PRKAG1	5'-AMP-activated protein kinase subunit gamma-1	True	Homo sapiens	0.191699	1.97801e-26	53.5291	False	P54619	PRKAG1	5'-AMP-activated protein kinase subunit gamma-1	15.062	14.7708	15.0474	14.8027	14.9869	14.9188	14.7986	14.716	14.4672	14.5009	-0.253631	-0.44149	-0.0657715	14.7717	-2.88431	-4.25713	0.0115911	0.0305176
>sp|Q9H7N4|SFR19_HUMAN Splicing factor, arginine/serine-rich 19 OS=Homo sapiens OX=9606 GN=SCAF1 PE=1 SV=3	Q9H7N4	SCAF1	Splicing factor, arginine/serine-rich 19	True	Homo sapiens	0.200187	4.61441e-25	52.676	False	Q9H7N4	SCAF1	Splicing factor, arginine/serine-rich 19	15.5401	15.6862	15.5151	15.3177	15.5169	15.2822	15.5176	15.1252	15.316	15.0669	-0.253629	-0.490378	-0.0168814	15.3607	-2.28868	-5.38065	0.0374426	0.0803821
>sp|P29350|PTN6_HUMAN Tyrosine-protein phosphatase non-receptor type 6 OS=Homo sapiens OX=9606 GN=PTPN6 PE=1 SV=1	P29350	PTPN6	Tyrosine-protein phosphatase non-receptor type 6	True	Homo sapiens	0.325908	1.23256e-06	38.8153	False	P29350	PTPN6	Tyrosine-protein phosphatase non-receptor type 6	15.9671	15.7735	15.5898	15.2405	15.7816	NA	15.7804	15.004	15.1554	15.73	-0.253051	-0.752226	0.246123	15.415	-1.09017	-7.09817	0.294558	0.408087
>sp|Q96GG9|DCNL1_HUMAN DCN1-like protein 1 OS=Homo sapiens OX=9606 GN=DCUN1D1 PE=1 SV=1	Q96GG9	DCUN1D1	DCN1-like protein 1	True	Homo sapiens	0.230067	1.42261e-16	47.1687	False	Q96GG9	DCUN1D1	DCN1-like protein 1	15.1995	15.3723	15.3056	15.1196	15.1285	14.8805	14.8224	15.1028	14.9638	15.0934	-0.252538	-0.505188	0.000111028	15.0178	-2.13541	-5.65134	0.0500883	0.100951
>sp|Q6UN15|FIP1_HUMAN Pre-mRNA 3'-end-processing factor FIP1 OS=Homo sapiens OX=9606 GN=FIP1L1 PE=1 SV=1	Q6UN15	FIP1L1	Pre-mRNA 3'-end-processing factor FIP1	True	Homo sapiens	0.264058	2.93252e-25	52.7988	False	Q6UN15	FIP1L1	Pre-mRNA 3'-end-processing factor FIP1	16.9886	17.0714	17.1164	17.2626	17.0363	16.9174	16.9053	16.7075	16.8012	16.8817	-0.252422	-0.377839	-0.127005	17.0962	-4.29902	-1.3998	0.00066674	0.00288921
>sp|Q08345|DDR1_HUMAN Epithelial discoidin domain-containing receptor 1 OS=Homo sapiens OX=9606 GN=DDR1 PE=1 SV=1	Q08345	DDR1	Epithelial discoidin domain-containing receptor 1	True	Homo sapiens	0.238509	1.64871e-20	49.7689	False	Q08345	DDR1	Epithelial discoidin domain-containing receptor 1	15.4776	15.508	15.59	15.8159	15.4231	15.3125	15.4722	15.0082	15.2866	15.4762	-0.251774	-0.494798	-0.00874975	15.4624	-2.21327	-5.51501	0.043237	0.0895226
>sp|P42025|ACTY_HUMAN Beta-centractin OS=Homo sapiens OX=9606 GN=ACTR1B PE=1 SV=1	P42025	ACTR1B	Beta-centractin	True	Homo sapiens	0.157648	7.12749e-27	53.8064	False	P42025	ACTR1B	Beta-centractin	17.057	17.0818	16.9411	16.952	16.8847	16.6426	16.6798	16.7753	16.8225	16.7377	-0.251718	-0.407428	-0.096009	16.8536	-3.45302	-3.11931	0.00366121	0.0117113
>sp|P01034|CYTC_HUMAN Cystatin-C OS=Homo sapiens OX=9606 GN=CST3 PE=1 SV=1	P01034	CST3	Cystatin-C	True	Homo sapiens	0.257753	2.36548e-23	51.6009	False	P01034	CST3	Cystatin-C	16.5963	16.4989	16.4359	16.7119	16.4966	16.4157	16.5591	15.483	16.694	16.3313	-0.251274	-0.614103	0.111556	16.5271	-1.47951	-6.67965	0.160235	0.252224
>sp|Q5SXM8|DNLZ_HUMAN DNL-type zinc finger protein OS=Homo sapiens OX=9606 GN=DNLZ PE=1 SV=1	Q5SXM8	DNLZ	DNL-type zinc finger protein	True	Homo sapiens	0.30102	9.18792e-16	46.6169	False	Q5SXM8	DNLZ	DNL-type zinc finger protein	15.87	16.0132	16.2315	15.9156	16.0407	15.6919	15.7136	15.9346	15.721	15.7544	-0.251092	-0.405872	-0.0963121	16.0307	-3.46511	-3.09481	0.00357245	0.0114624
>sp|Q96N46|TTC14_HUMAN Tetratricopeptide repeat protein 14 OS=Homo sapiens OX=9606 GN=TTC14 PE=1 SV=1	Q96N46	TTC14	Tetratricopeptide repeat protein 14	True	Homo sapiens	0.205267	6.59324e-09	41.2624	False	Q96N46	TTC14	Tetratricopeptide repeat protein 14	15.5214	15.5792	15.5454	15.5097	15.3175	15.2702	15.2301	15.0739	15.2723	15.3713	-0.251071	-0.413171	-0.0889708	15.3525	-3.30835	-3.41181	0.00491088	0.0149918
>sp|Q9UNE7|CHIP_HUMAN E3 ubiquitin-protein ligase CHIP OS=Homo sapiens OX=9606 GN=STUB1 PE=1 SV=2	Q9UNE7	STUB1	E3 ubiquitin-protein ligase CHIP	True	Homo sapiens	0.284242	3.59761e-21	50.1994	False	Q9UNE7	STUB1	E3 ubiquitin-protein ligase CHIP	15.6663	15.7566	15.5963	15.7324	15.625	15.1967	15.5391	15.3186	15.4879	15.5795	-0.250969	-0.408139	-0.0937991	15.6754	-3.41074	-3.20494	0.00398929	0.0125492
>sp|Q96P48|ARAP1_HUMAN Arf-GAP with Rho-GAP domain, ANK repeat and PH domain-containing protein 1 OS=Homo sapiens OX=9606 GN=ARAP1 PE=1 SV=3	Q96P48	ARAP1	Arf-GAP with Rho-GAP domain, ANK repeat and PH domain-containing protein 1	True	Homo sapiens	0.223869	4.093e-20	49.5109	False	Q96P48	ARAP1	Arf-GAP with Rho-GAP domain, ANK repeat and PH domain-containing protein 1	14.6187	14.7449	14.7032	14.5945	14.6832	14.3266	14.4697	14.4163	14.486	14.3919	-0.250805	-0.363859	-0.137752	14.5598	-4.73862	-0.517533	0.000281316	0.00140173
>sp|P52209|6PGD_HUMAN 6-phosphogluconate dehydrogenase, decarboxylating OS=Homo sapiens OX=9606 GN=PGD PE=1 SV=3	P52209	PGD	6-phosphogluconate dehydrogenase, decarboxylating	True	Homo sapiens	0.607204	2.25997e-27	54.1197	False	P52209	PGD	6-phosphogluconate dehydrogenase, decarboxylating	18.6996	18.6349	18.5532	18.689	18.538	18.3399	18.321	18.3843	18.3954	18.4207	-0.250717	-0.352477	-0.148957	18.989	-5.26266	0.511151	0.000103504	0.000607272
>sp|Q9NZN8|CNOT2_HUMAN CCR4-NOT transcription complex subunit 2 OS=Homo sapiens OX=9606 GN=CNOT2 PE=1 SV=1	Q9NZN8	CNOT2	CCR4-NOT transcription complex subunit 2	True	Homo sapiens	0.150847	3.62807e-22	50.8435	False	Q9NZN8	CNOT2	CCR4-NOT transcription complex subunit 2	15.8789	15.8949	16.0564	16.0661	15.9567	15.667	15.7561	15.8139	15.5313	15.8319	-0.250556	-0.406052	-0.0950593	15.8189	-3.44177	-3.1421	0.00374573	0.0119257
>sp|O60218|AK1BA_HUMAN Aldo-keto reductase family 1 member B10 OS=Homo sapiens OX=9606 GN=AKR1B10 PE=1 SV=2	O60218	AKR1B10	Aldo-keto reductase family 1 member B10	True	Homo sapiens	0.911264	8.25397e-23	51.2556	False	O60218	AKR1B10	Aldo-keto reductase family 1 member B10	15.4972	15.6937	15.4362	15.6072	15.7783	15.2442	15.173	15.357	15.339	15.6475	-0.250385	-0.437793	-0.0629769	16.2026	-2.85425	-4.31591	0.0123114	0.0321687
>sp|P20290|BTF3_HUMAN Transcription factor BTF3 OS=Homo sapiens OX=9606 GN=BTF3 PE=1 SV=1	P20290	BTF3	Transcription factor BTF3	True	Homo sapiens	0.133829	9.49607e-30	55.6304	False	P20290	BTF3	Transcription factor BTF3	16.609	16.453	16.629	16.6888	16.6189	16.4309	16.5205	16.1522	16.3503	16.2942	-0.250147	-0.446652	-0.0536416	16.3847	-2.71953	-4.57713	0.0161134	0.0402313
>sp|P07108|ACBP_HUMAN Acyl-CoA-binding protein OS=Homo sapiens OX=9606 GN=DBI PE=1 SV=2	P07108	DBI	Acyl-CoA-binding protein	True	Homo sapiens	0.332305	1.03817e-21	50.5491	False	P07108	DBI	Acyl-CoA-binding protein	15.8197	NA	16.2461	16.3529	15.9833	16.152	15.9975	16.1925	14.8315	16.0782	-0.25014	-0.80548	0.305201	15.974	-0.968637	-7.22248	0.34962	0.467497
>sp|P78362|SRPK2_HUMAN SRSF protein kinase 2 OS=Homo sapiens OX=9606 GN=SRPK2 PE=1 SV=3	P78362	SRPK2	SRSF protein kinase 2	True	Homo sapiens	0.39428	7.80687e-09	41.1923	False	P78362	SRPK2	SRSF protein kinase 2	14.5578	NA	15.3437	NA	15.0852	15.089	14.6928	NA	14.4548	NA	-0.250031	-0.734992	0.23493	14.8187	-1.1743	-6.80087	0.271715	0.384246
>sp|P13639|EF2_HUMAN Elongation factor 2 OS=Homo sapiens OX=9606 GN=EEF2 PE=1 SV=4	P13639	EEF2	Elongation factor 2	True	Homo sapiens	0.147213	4.39751e-27	53.9379	False	P13639	EEF2	Elongation factor 2	20.6895	20.5618	20.6219	20.4768	20.4742	20.2357	20.3216	20.3891	20.2856	20.3431	-0.24976	-0.41499	-0.0845289	20.4546	-3.22872	-3.57209	0.00577193	0.0172028
>sp|Q5H9F3|BCORL_HUMAN BCL-6 corepressor-like protein 1 OS=Homo sapiens OX=9606 GN=BCORL1 PE=1 SV=2	Q5H9F3	BCORL1	BCL-6 corepressor-like protein 1	True	Homo sapiens	0.357925	0.00196256	32.9355	False	Q5H9F3	BCORL1	BCL-6 corepressor-like protein 1	15.0591	15.2462	15.2559	15.1597	14.8642	15.0476	NA	14.1942	14.8734	15.3547	-0.249545	-0.654781	0.15569	14.8542	-1.32428	-6.82494	0.207212	0.308472
>sp|Q8WWQ0|PHIP_HUMAN PH-interacting protein OS=Homo sapiens OX=9606 GN=PHIP PE=1 SV=2	Q8WWQ0	PHIP	PH-interacting protein	True	Homo sapiens	0.152422	3.70196e-28	54.6168	False	Q8WWQ0	PHIP	PH-interacting protein	16.8299	16.9265	16.9268	16.9342	16.8663	16.6725	16.6813	16.4943	16.7023	16.6863	-0.249426	-0.363267	-0.135586	16.7792	-4.67998	-0.63435	0.000315265	0.00153261
>sp|Q9Y2W1|TR150_HUMAN Thyroid hormone receptor-associated protein 3 OS=Homo sapiens OX=9606 GN=THRAP3 PE=1 SV=2	Q9Y2W1	THRAP3	Thyroid hormone receptor-associated protein 3	True	Homo sapiens	0.226749	8.32584e-31	56.2924	False	Q9Y2W1	THRAP3	Thyroid hormone receptor-associated protein 3	20.0899	20.396	20.2131	20.3342	20.3621	20.0668	20.1075	19.9886	20.0399	19.9454	-0.249418	-0.39229	-0.106546	20.2484	-3.72889	-2.55857	0.00209279	0.0073508
>sp|Q9UPT8|ZC3H4_HUMAN Zinc finger CCCH domain-containing protein 4 OS=Homo sapiens OX=9606 GN=ZC3H4 PE=1 SV=3	Q9UPT8	ZC3H4	Zinc finger CCCH domain-containing protein 4	True	Homo sapiens	0.227597	2.28957e-22	50.9719	False	Q9UPT8	ZC3H4	Zinc finger CCCH domain-containing protein 4	15.9188	16.2581	16.4503	16.2905	16.3906	16.0441	16.1211	16.092	15.9196	15.8857	-0.249183	-0.428738	-0.0696276	16.2014	-2.96446	-4.09898	0.00985558	0.0267047
>sp|O14964|HGS_HUMAN Hepatocyte growth factor-regulated tyrosine kinase substrate OS=Homo sapiens OX=9606 GN=HGS PE=1 SV=1	O14964	HGS	Hepatocyte growth factor-regulated tyrosine kinase substrate	True	Homo sapiens	0.126839	1.84158e-25	52.9248	False	O14964	HGS	Hepatocyte growth factor-regulated tyrosine kinase substrate	17.0583	17.0067	16.9899	16.9278	16.9228	16.6519	16.7015	16.7751	16.863	16.6689	-0.249033	-0.345354	-0.152711	16.7307	-5.52246	1.00975	6.38714e-05	0.000407383
>sp|Q9NWS8|RMND1_HUMAN Required for meiotic nuclear division protein 1 homolog OS=Homo sapiens OX=9606 GN=RMND1 PE=1 SV=2	Q9NWS8	RMND1	Required for meiotic nuclear division protein 1 homolog	True	Homo sapiens	0.270144	6.67127e-18	48.0566	False	Q9NWS8	RMND1	Required for meiotic nuclear division protein 1 homolog	15.6379	15.2685	15.1223	15.1975	15.1459	15.1229	14.9826	14.8659	15.0087	15.1471	-0.248993	-0.456213	-0.0417732	15.1977	-2.56701	-4.86773	0.0217937	0.0517556
>sp|Q9NQT4|EXOS5_HUMAN Exosome complex component RRP46 OS=Homo sapiens OX=9606 GN=EXOSC5 PE=1 SV=1	Q9NQT4	EXOSC5	Exosome complex component RRP46	True	Homo sapiens	0.293171	7.69298e-15	45.9759	False	Q9NQT4	EXOSC5	Exosome complex component RRP46	16.419	16.6987	15.7892	16.3533	15.953	15.1012	16.1931	16.278	16.1783	16.2192	-0.248701	-0.706295	0.208893	16.1703	-1.1611	-7.07963	0.264216	0.376008
>sp|Q13177|PAK2_HUMAN Serine/threonine-protein kinase PAK 2 OS=Homo sapiens OX=9606 GN=PAK2 PE=1 SV=3	Q13177	PAK2	Serine/threonine-protein kinase PAK 2	True	Homo sapiens	0.103803	5.78266e-32	57.0063	False	Q13177	PAK2	Serine/threonine-protein kinase PAK 2	18.0836	17.9872	17.9752	17.9586	18.0096	17.6473	17.8352	17.7682	17.8267	17.6954	-0.248302	-0.389631	-0.106974	17.7847	-3.75274	-2.51	0.00199423	0.00708638
>sp|Q8N5I2|ARRD1_HUMAN Arrestin domain-containing protein 1 OS=Homo sapiens OX=9606 GN=ARRDC1 PE=1 SV=1	Q8N5I2	ARRDC1	Arrestin domain-containing protein 1	True	Homo sapiens	0.236222	2.39047e-29	55.3756	False	Q8N5I2	ARRDC1	Arrestin domain-containing protein 1	15.8572	15.7631	15.5977	15.8338	15.8799	15.7455	15.0923	15.6752	15.3662	15.8122	-0.248078	-0.488694	-0.00746146	15.7151	-2.2026	-5.53384	0.0441213	0.0909628
>sp|Q14011|CIRBP_HUMAN Cold-inducible RNA-binding protein OS=Homo sapiens OX=9606 GN=CIRBP PE=1 SV=1	Q14011	CIRBP	Cold-inducible RNA-binding protein	True	Homo sapiens	0.300116	3.86125e-23	51.4658	False	Q14011	CIRBP	Cold-inducible RNA-binding protein	18.7239	18.6054	18.6212	18.7788	18.6592	18.334	18.5692	18.4263	18.434	18.3855	-0.247893	-0.350126	-0.14566	18.133	-5.17931	0.349515	0.000121067	0.000690023
>sp|P40227|TCPZ_HUMAN T-complex protein 1 subunit zeta OS=Homo sapiens OX=9606 GN=CCT6A PE=1 SV=3	P40227	CCT6A	T-complex protein 1 subunit zeta	True	Homo sapiens	0.185449	9.09457e-28	54.3693	False	P40227	CCT6A	T-complex protein 1 subunit zeta	20.4582	20.4063	20.3308	20.4152	20.4252	20.0881	20.0831	20.1804	20.3029	20.1419	-0.247876	-0.347916	-0.147837	20.3394	-5.29254	0.5689	9.78701e-05	0.000580171
>sp|Q9H4L4|SENP3_HUMAN Sentrin-specific protease 3 OS=Homo sapiens OX=9606 GN=SENP3 PE=1 SV=2	Q9H4L4	SENP3	Sentrin-specific protease 3	True	Homo sapiens	0.310563	3.79123e-21	50.1846	False	Q9H4L4	SENP3	Sentrin-specific protease 3	16.1098	16.2713	16.1274	16.2974	16.1206	15.9028	15.8104	16.0486	15.7323	16.193	-0.247875	-0.414842	-0.0809085	16.2291	-3.17104	-3.68777	0.00648775	0.0189201
>sp|Q9H7Z6|KAT8_HUMAN Histone acetyltransferase KAT8 OS=Homo sapiens OX=9606 GN=KAT8 PE=1 SV=2	Q9H7Z6	KAT8	Histone acetyltransferase KAT8	True	Homo sapiens	0.167525	1.7669e-19	49.0949	False	Q9H7Z6	KAT8	Histone acetyltransferase KAT8	15.6538	15.709	15.6066	15.7192	15.542	15.5775	15.443	15.3102	15.5037	15.1572	-0.247808	-0.409684	-0.0859319	15.4794	-3.26987	-3.48932	0.00530964	0.0160398
>sp|P55199|ELL_HUMAN RNA polymerase II elongation factor ELL OS=Homo sapiens OX=9606 GN=ELL PE=1 SV=1	P55199	ELL	RNA polymerase II elongation factor ELL	True	Homo sapiens	0.50996	1.72968e-26	53.5655	False	P55199	ELL	RNA polymerase II elongation factor ELL	14.2421	14.4108	14.1987	14.0906	14.1743	13.8799	13.8437	14.1757	14.1617	13.8212	-0.246865	-0.434602	-0.059128	14.2161	-2.8092	-4.40369	0.0134737	0.0345657
>sp|Q99814|EPAS1_HUMAN Endothelial PAS domain-containing protein 1 OS=Homo sapiens OX=9606 GN=EPAS1 PE=1 SV=3	Q99814	EPAS1	Endothelial PAS domain-containing protein 1	True	Homo sapiens	0.389015	6.42795e-10	42.1873	False	Q99814	EPAS1	Endothelial PAS domain-containing protein 1	15.8817	15.8267	16.0583	15.9092	16.0584	15.7817	15.7747	15.6903	15.6693	15.5883	-0.24601	-0.369805	-0.122215	16.0406	-4.24472	-1.50968	0.000742711	0.00314999
>sp|P09972|ALDOC_HUMAN Fructose-bisphosphate aldolase C OS=Homo sapiens OX=9606 GN=ALDOC PE=1 SV=2	P09972	ALDOC	Fructose-bisphosphate aldolase C	True	Homo sapiens	0.197973	2.71159e-12	44.1232	False	P09972	ALDOC	Fructose-bisphosphate aldolase C	20.4632	20.5786	20.5929	20.254	20.4894	20.1937	20.2508	20.2394	20.1565	20.3103	-0.245472	-0.393503	-0.0974398	20.4303	-3.54197	-2.93882	0.00305651	0.0100181
>sp|P22061|PIMT_HUMAN Protein-L-isoaspartate(D-aspartate) O-methyltransferase OS=Homo sapiens OX=9606 GN=PCMT1 PE=1 SV=4	P22061	PCMT1	Protein-L-isoaspartate(D-aspartate) O-methyltransferase	True	Homo sapiens	0.163459	4.77569e-22	50.7667	False	P22061	PCMT1	Protein-L-isoaspartate(D-aspartate) O-methyltransferase	17.3108	17.2288	17.4108	17.3669	17.3861	17.1784	17.1474	17.1551	16.9932	17.0023	-0.245388	-0.387608	-0.103168	17.2403	-3.68546	-2.647	0.0022851	0.00788045
>sp|Q99808|S29A1_HUMAN Equilibrative nucleoside transporter 1 OS=Homo sapiens OX=9606 GN=SLC29A1 PE=1 SV=3	Q99808	SLC29A1	Equilibrative nucleoside transporter 1	True	Homo sapiens	0.41398	1.10613e-34	58.8651	False	Q99808	SLC29A1	Equilibrative nucleoside transporter 1	16.9589	17.0765	16.8841	17.0044	17.0111	16.718	16.6907	16.855	16.7215	16.7244	-0.245098	-0.342605	-0.147591	17.1448	-5.36913	0.716468	8.48337e-05	0.000512814
>sp|Q5XKE5|K2C79_HUMAN Keratin, type II cytoskeletal 79 OS=Homo sapiens OX=9606 GN=KRT79 PE=1 SV=2	Q5XKE5	KRT79	Keratin, type II cytoskeletal 79	True	Homo sapiens	0.95733	9.23991e-20	49.2795	False	Q5XKE5	KRT79	Keratin, type II cytoskeletal 79	18.8844	15.2136	17.0155	17.1705	14.773	17.3394	16.8676	15.0299	14.9061	17.6899	-0.244787	-1.86962	1.38005	16.1229	-0.321848	-7.71221	0.752125	0.823624
>sp|P63172|DYLT1_HUMAN Dynein light chain Tctex-type 1 OS=Homo sapiens OX=9606 GN=DYNLT1 PE=1 SV=1	P63172	DYNLT1	Dynein light chain Tctex-type 1	True	Homo sapiens	0.241954	1.00297e-20	49.9097	False	P63172	DYNLT1	Dynein light chain Tctex-type 1	14.8951	14.7801	14.878	14.7649	14.7631	14.3589	14.598	14.5975	14.7713	14.532	-0.244718	-0.378522	-0.110913	14.7434	-3.90654	-2.19678	0.00146203	0.00556072
[truncated: 4,887 more rows]

## Sheet: Downregulated Pathways
Pathway identifier	Pathway name	#Entities found	#Entities total	Entities ratio	Entities pValue	Entities FDR	-log10 (Padj)	#Reactions found	#Reactions total	Reactions ratio	Species identifier	Species name	Submitted entities found	Mapped entities	Found reaction identifiers
[truncated: 757 more rows]

[truncated: 1 more sheets: Upregulated Pathways]
